# Supplementary material for: Population-specific expression of antimicrobial peptides conferring pathogen resistance in the invasive ladybird Harmonia axyridis
Source: Sci Rep. 2018 Feb 26;8:3600. doi: 10.1038/s41598-018-21781-4 (PMC5827023; doi:10.1038/s41598-018-21781-4)
Supplement: Supplementary file 3 — Supplementary File S2 [file 41598_2018_21781_MOESM3_ESM.xlsx]

## Sheet: Ger 24h
Biol. Replicate	Treatment	Gene	CT	ΔCT (target - RPS3)		Biol. Replicate	Gene	Treatment	Mean ΔCT		Biol. Replicate	Gene	ΔΔCT (control-infected)	2^ΔΔCT		Gene	Mean 2^ΔΔCT	St.dev.	St.err.
1	control	Col1	36.31	13.02		1	Col1	control	13.02		1	Col1	13.28	9946.68		Col1	7058.34	6512.9	2912.66
2	control	Col1	36.18	12.92		1	Col1	infected	-0.26		2	Col1	13.23	9607.86		Col5	180.277	80.4654	35.9852
3	control	Col1	36.78	13.47		2	Col1	control	12.92		3	Col1	13.88	15076.4		Col8	208.017	175.354	78.4208
1	infected	Col1	23.08	-0.26		2	Col1	infected	-0.31		4	Col1	8.645	400.317		SapL7	5.14529	4.4276	1.98008
2	infected	Col1	23.05	-0.31		3	Col1	control	13.47		5	Col1	8.025	260.475		Def3	6.72504	6.28568	2.81104
3	infected	Col1	23.29	-0.41		3	Col1	infected	-0.41		1	Col5	8.04	263.197		Def1	3686.93	3759.03	1681.09
1	control	Col8	27.93	4.64		4	Col1	control	12.175		2	Col5	5.88	58.892		Def7	4.88264	1.70954	0.764528
2	control	Col8	27.82	4.56		4	Col1	infected	3.53		3	Col5	7.18	145.009		Att18	79.4947	100.609	44.9937
3	control	Col8	27.81	4.5		5	Col1	control	10.17		4	Col5	7.675	204.364		Att6	60.857	86.7667	38.8033
1	infected	Col8	21.06	-2.28		5	Col1	infected	2.145		5	Col5	7.845	229.922		Att4	92.1244	23.9831	10.7256
2	infected	Col8	21.19	-2.17		1	Col5	control	5.14		1	Col8	6.92	121.095		Att10	62.6928	72.2995	32.3333
3	infected	Col8	21.21	-2.49		1	Col5	infected	-2.9		2	Col8	6.73	106.153		Thau2	0.300964	0.146381	0.0654634
1	control	SapL7	23.15	-0.14		2	Col5	control	4.22		3	Col8	6.99	127.116		Thau1	0.9904	0.201271	0.0900109
2	control	SapL7	23.14	-0.12		2	Col5	infected	-1.66		4	Col8	7.38	166.572		Thau4	0.277943	0.126404	0.0565295
3	control	SapL7	23.25	-0.06		3	Col5	control	4.57		5	Col8	9.02	519.147		ColLA	65.599	109.405	48.9274
1	infected	SapL7	21.57	-1.77		3	Col5	infected	-2.61		1	SapL7	1.63	3.09513		ColLC	38.1153	65.9285	29.4841
2	infected	SapL7	21.82	-1.54		4	Col5	control	7.55		2	SapL7	1.42	2.67586		ColLD	91.2613	173.584	77.6291
3	infected	SapL7	21.93	-1.77		4	Col5	infected	-0.125		3	SapL7	1.71	3.27161		ColLB	9.11315	7.92044	3.54213
1	control	Def3	21.15	-2.14		5	Col5	control	7.475		4	SapL7	3.705	13.0412		CLys1	0.338396	0.239376	0.107052
2	control	Def3	21.18	-2.08		5	Col5	infected	-0.37		5	SapL7	1.865	3.64268		CLys2	4.9769	7.51746	3.36191
3	control	Def3	21.22	-2.09		1	Col8	control	4.64		1	Def3	1.14	2.20381		CLys3	0.986029	0.517857	0.231593
1	infected	Def3	20.06	-3.28		1	Col8	infected	-2.28		2	Def3	1.26	2.39496		CLys4	0.866291	1.01308	0.453061
2	infected	Def3	20.02	-3.34		2	Col8	control	4.56		3	Def3	1.56	2.94854
3	infected	Def3	20.05	-3.65		2	Col8	infected	-2.17		4	Def3	4.05	16.5642
1	control	Att6	22.26	-1.03		3	Col8	control	4.5		5	Def3	3.25	9.51366
2	control	Att6	22.28	-0.98		3	Col8	infected	-2.49		1	Def1	12.19	4672.57
3	control	Att6	22.39	-0.92		4	Col8	control	7.515		2	Def1	12.24	4837.35
1	infected	Att6	18.71	-4.63		4	Col8	infected	0.135		3	Def1	13.12	8902.53
2	infected	Att6	18.53	-4.83		5	Col8	control	8.88		4	Def1	1.06	2.08493
3	infected	Att6	18.44	-5.26		5	Col8	infected	-0.14		5	Def1	4.33	20.1122
1	control	Att10	25.2	1.91		1	SapL7	control	-0.14		1	Def7	2.22	4.65893
2	control	Att10	25.37	2.11		1	SapL7	infected	-1.77		2	Def7	1.19	2.28153
3	control	Att10	25.74	2.43		2	SapL7	control	-0.12		3	Def7	2.29	4.89056
1	infected	Att10	21.07	-2.27		2	SapL7	infected	-1.54		4	Def7	2.49	5.61778
2	infected	Att10	20.93	-2.43		3	SapL7	control	-0.06		5	Def7	2.8	6.9644
3	infected	Att10	20.9	-2.8		3	SapL7	infected	-1.77		1	Att18	4.91	30.0647
1	control	Thau2	25.94	2.65		4	SapL7	control	1.24		2	Att18	4.61	24.4201
2	control	Thau2	25.84	2.58		4	SapL7	infected	-2.465		3	Att18	4.74	26.7228
3	control	Thau2	26.01	2.7		5	SapL7	control	-0.51		4	Att18	8.01	257.781
1	infected	Thau2	28.42	5.08		5	SapL7	infected	-2.375		5	Att18	5.87	58.4852
2	infected	Thau2	28.42	5.06		1	Def3	control	-2.14		1	Att6	3.6	12.1257
3	infected	Thau2	28.56	4.86		1	Def3	infected	-3.28		2	Att6	3.85	14.42
1	control	Thau1	23.99	0.7		2	Def3	control	-2.08		3	Att6	4.34	20.2521
2	control	Thau1	23.97	0.71		2	Def3	infected	-3.34		4	Att6	7.745	214.525
3	control	Thau1	24.08	0.77		3	Def3	control	-2.09		5	Att6	5.425	42.9623
1	infected	Thau1	24.13	0.79		3	Def3	infected	-3.65		1	Att4	6.41	85.0359
2	infected	Thau1	24.43	1.07		4	Def3	control	-0.27		2	Att4	5.85	57.68
3	infected	Thau1	24.11	0.41		4	Def3	infected	-4.32		3	Att4	6.76	108.383
1	control	ColLA	26.1	2.81		5	Def3	control	-1.13		4	Att4	6.91	120.259
2	control	ColLA	26.27	3.01		5	Def3	infected	-4.38		5	Att4	6.48	89.2636
3	control	ColLA	26.6	3.29		1	Def1	control	9.34		1	Att10	4.18	18.1261
1	infected	ColLA	23.44	0.1		1	Def1	infected	-2.85		2	Att10	4.54	23.2636
2	infected	ColLA	23.34	-0.02		2	Def1	control	10		3	Att10	5.23	37.5307
3	infected	ColLA	23.45	-0.25		2	Def1	infected	-2.24		4	Att10	7.575	190.679
1	control	ColLC	23.34	0.05		3	Def1	control	10.07		5	Att10	5.455	43.865
2	control	ColLC	23.39	0.13		3	Def1	infected	-3.05		1	Thau2	-2.43	0.185565
3	control	ColLC	23.42	0.11		4	Def1	control	6.89		2	Thau2	-2.48	0.179244
1	infected	ColLC	21.25	-2.09		4	Def1	infected	5.83		3	Thau2	-2.16	0.223756
2	infected	ColLC	21.24	-2.12		5	Def1	control	7.31		4	Thau2	-1.025	0.49141
3	infected	ColLC	21.38	-2.32		5	Def1	infected	2.98		5	Thau2	-1.235	0.424842
1	control	CLys1	26.76	3.47		1	Def7	control	-0.46		1	Thau1	-0.09	0.939523
2	control	CLys1	26.72	3.46		1	Def7	infected	-2.68		2	Thau1	-0.36	0.779165
3	control	CLys1	26.67	3.36		2	Def7	control	-0.81		3	Thau1	0.36	1.28343
1	infected	CLys1	29.38	6.04		2	Def7	infected	-2		4	Thau1	-0.225	0.855595
2	infected	CLys1	29.51	6.15		3	Def7	control	-0.56		5	Thau1	0.13	1.09429
3	infected	CLys1	29.63	5.93		3	Def7	infected	-2.85		1	Thau4	-2.68	0.156041
1	control	CLys4	25.49	2.2		4	Def7	control	2.065		2	Thau4	-2.63	0.161544
2	control	CLys4	25.43	2.17		4	Def7	infected	-0.425		3	Thau4	-1.95	0.258816
3	control	CLys4	25.5	2.19		5	Def7	control	1.72		4	Thau4	-1.19	0.438303
1	infected	CLys4	26.71	3.37		5	Def7	infected	-1.08		5	Thau4	-1.415	0.37501
2	infected	CLys4	26.83	3.47		1	Att18	control	-0.53		1	ColLA	2.71	6.54322
3	infected	CLys4	26.96	3.26		1	Att18	infected	-5.44		2	ColLA	3.03	8.1681
1	control	RPS3	23.29			2	Att18	control	-0.22		3	ColLA	3.54	11.6318
2	control	RPS3	23.26			2	Att18	infected	-4.83		4	ColLA	8.02	259.574
3	control	RPS3	23.31			3	Att18	control	-0.69		5	ColLA	5.395	42.0782
1	infected	RPS3	23.34			3	Att18	infected	-5.43		1	ColLC	2.14	4.40762
2	infected	RPS3	23.36			4	Att18	control	4.375		2	ColLC	2.25	4.75683
3	infected	RPS3	23.7			4	Att18	infected	-3.635		3	ColLC	2.43	5.38893
1	control	Col5	29.47	5.14		5	Att18	control	1.515		4	ColLC	7.28	155.417
2	control	Col5	28.52	4.22		5	Att18	infected	-4.355		5	ColLC	4.365	20.6061
3	control	Col5	28.95	4.57		1	Att6	control	-1.03		1	ColLD	-2.13	0.228458
1	infected	Col5	22.22	-2.9		1	Att6	infected	-4.63		2	ColLD	0.08	1.05702
2	infected	Col5	22.75	-1.66		2	Att6	control	-0.98		3	ColLD	0.19	1.14076
3	infected	Col5	22.54	-2.61		2	Att6	infected	-4.83		4	ColLD	8.64	398.932
1	control	Def1	33.67	9.34		3	Att6	control	-0.92		5	ColLD	5.78	54.9482
2	control	Def1	34.3	10		3	Att6	infected	-5.26		1	ColLB	1.94	3.83706
3	control	Def1	34.45	10.07		4	Att6	control	3.17		2	ColLB	1.8	3.4822
1	infected	Def1	22.27	-2.85		4	Att6	infected	-4.575		3	ColLB	1.97	3.91768
2	infected	Def1	22.17	-2.24		5	Att6	control	0.535		4	ColLB	3.7	12.996
3	infected	Def1	22.1	-3.05		5	Att6	infected	-4.89		5	ColLB	4.415	21.3328
1	control	Def7	23.87	-0.46		1	Att4	control	0.17		1	CLys1	-2.57	0.168404
2	control	Def7	23.49	-0.81		1	Att4	infected	-6.24		2	CLys1	-2.69	0.154963
3	control	Def7	23.82	-0.56		2	Att4	control	0.46		3	CLys1	-2.57	0.168404
1	infected	Def7	22.44	-2.68		2	Att4	infected	-5.39		4	CLys1	-0.69	0.619854
2	infected	Def7	22.41	-2		3	Att4	control	0.7		5	CLys1	-0.785	0.580352
3	infected	Def7	22.3	-2.85		3	Att4	infected	-6.06		1	CLys2	4.2	18.3792
1	control	Att18	23.8	-0.53		4	Att4	control	3.695		2	CLys2	0.37	1.29235
2	control	Att18	24.08	-0.22		4	Att4	infected	-3.215		3	CLys2	0.32	1.24833
3	control	Att18	23.69	-0.69		5	Att4	control	1.875		4	CLys2	1.43	2.69447
1	infected	Att18	19.68	-5.44		5	Att4	infected	-4.605		5	CLys2	0.345	1.27015
2	infected	Att18	19.58	-4.83		1	Att10	control	1.91		1	CLys3	0.58	1.49485
3	infected	Att18	19.72	-5.43		1	Att10	infected	-2.27		2	CLys3	0.41	1.32869
1	control	Att4	24.5	0.17		2	Att10	control	2.11		3	CLys3	0.32	1.24833
2	control	Att4	24.76	0.46		2	Att10	infected	-2.43		4	CLys3	-1.44	0.368567
3	control	Att4	25.08	0.7		3	Att10	control	2.43		5	CLys3	-1.03	0.48971
1	infected	Att4	18.88	-6.24		3	Att10	infected	-2.8		1	CLys4	-1.17	0.444421
2	infected	Att4	19.02	-5.39		4	Att10	control	6.355		2	CLys4	-1.3	0.406126
3	infected	Att4	19.09	-6.06		4	Att10	infected	-1.22		3	CLys4	-1.07	0.476319
1	control	Thau4	26.26	1.93		5	Att10	control	3.755		4	CLys4	-1.605	0.328736
2	control	Thau4	27.05	2.75		5	Att10	infected	-1.7		5	CLys4	1.42	2.67586
3	control	Thau4	26.57	2.19		1	Thau2	control	2.65
1	infected	Thau4	29.73	4.61		1	Thau2	infected	5.08
2	infected	Thau4	29.79	5.38		2	Thau2	control	2.58
3	infected	Thau4	29.29	4.14		2	Thau2	infected	5.06
1	control	ColLD	25.42	1.09		3	Thau2	control	2.7
2	control	ColLD	27.61	3.31		3	Thau2	infected	4.86
3	control	ColLD	26.77	2.39		4	Thau2	control	2.215
1	infected	ColLD	28.34	3.22		4	Thau2	infected	3.24
2	infected	ColLD	27.64	3.23		5	Thau2	control	1.87
3	infected	ColLD	27.35	2.2		5	Thau2	infected	3.105
1	control	ColLB	31.48	7.15		1	Thau1	control	0.7
2	control	ColLB	31.51	7.21		1	Thau1	infected	0.79
3	control	ColLB	30.87	6.49		2	Thau1	control	0.71
1	infected	ColLB	30.33	5.21		2	Thau1	infected	1.07
2	infected	ColLB	29.82	5.41		3	Thau1	control	0.77
3	infected	ColLB	29.67	4.52		3	Thau1	infected	0.41
1	control	CLys2	33.01	8.68		4	Thau1	control	3.545
2	control	CLys2	30.23	5.93		4	Thau1	infected	3.77
3	control	CLys2	29.28	4.9		5	Thau1	control	3.91
1	infected	CLys2	29.6	4.48		5	Thau1	infected	3.78
2	infected	CLys2	29.97	5.56		1	Thau4	control	1.93
3	infected	CLys2	29.73	4.58		1	Thau4	infected	4.61
1	control	CLys3	27.63	3.3		2	Thau4	control	2.75
2	control	CLys3	27.6	3.3		2	Thau4	infected	5.38
3	control	CLys3	27.41	3.03		3	Thau4	control	2.19
1	infected	CLys3	27.84	2.72		3	Thau4	infected	4.14
2	infected	CLys3	27.3	2.89		4	Thau4	control	2.395
3	infected	CLys3	27.86	2.71		4	Thau4	infected	3.585
1	control	RPS3	24.33			5	Thau4	control	2.015
2	control	RPS3	24.3			5	Thau4	infected	3.43
3	control	RPS3	24.38			1	ColLA	control	2.81
1	infected	RPS3	25.12			1	ColLA	infected	0.1
2	infected	RPS3	24.41			2	ColLA	control	3.01
3	infected	RPS3	25.15			2	ColLA	infected	-0.02
4	control	Col1	35.49	12.3		3	ColLA	control	3.29
4	control	Col1	35.3	12.05		3	ColLA	infected	-0.25
4	infected	Col1	26.14	3.49		4	ColLA	control	7.075
4	infected	Col1	26.24	3.57		4	ColLA	infected	-0.945
4	control	Col5	30.75	7.56		5	ColLA	control	4.25
4	control	Col5	30.79	7.54		5	ColLA	infected	-1.145
4	infected	Col5	22.49	-0.16		1	ColLC	control	0.05
4	infected	Col5	22.58	-0.09		1	ColLC	infected	-2.09
4	control	Col8	30.96	7.77		2	ColLC	control	0.13
4	control	Col8	30.51	7.26		2	ColLC	infected	-2.12
4	infected	Col8	22.76	0.11		3	ColLC	control	0.11
4	infected	Col8	22.83	0.16		3	ColLC	infected	-2.32
4	control	SapL7	24.42	1.23		4	ColLC	control	4.475
4	control	SapL7	24.5	1.25		4	ColLC	infected	-2.805
4	infected	SapL7	20.12	-2.53		5	ColLC	control	1.79
4	infected	SapL7	20.27	-2.4		5	ColLC	infected	-2.575
4	control	Def3	23.07	-0.12		1	ColLD	control	1.09
4	control	Def3	22.83	-0.42		1	ColLD	infected	3.22
4	infected	Def3	18.29	-4.36		2	ColLD	control	3.31
4	infected	Def3	18.39	-4.28		2	ColLD	infected	3.23
4	control	Def1	30.14	6.95		3	ColLD	control	2.39
4	control	Def1	30.08	6.83		3	ColLD	infected	2.2
4	infected	Def1	28.38	5.73		4	ColLD	control	7.595
4	infected	Def1	28.6	5.93		4	ColLD	infected	-1.045
4	control	Att18	27.51	4.32		5	ColLD	control	4.805
4	control	Att18	27.68	4.43		5	ColLD	infected	-0.975
4	infected	Att18	19.03	-3.62		1	ColLB	control	7.15
4	infected	Att18	19.02	-3.65		1	ColLB	infected	5.21
4	control	Att4	26.81	3.62		2	ColLB	control	7.21
4	control	Att4	27.02	3.77		2	ColLB	infected	5.41
4	infected	Att4	19.36	-3.29		3	ColLB	control	6.49
4	infected	Att4	19.53	-3.14		3	ColLB	infected	4.52
4	control	Thau2	25.45	2.26		4	ColLB	control	11.89
4	control	Thau2	25.42	2.17		4	ColLB	infected	8.19
4	infected	Thau2	25.86	3.21		5	ColLB	control	9.71
4	infected	Thau2	25.94	3.27		5	ColLB	infected	5.295
4	control	Thau4	25.62	2.43		1	CLys1	control	3.47
4	control	Thau4	25.61	2.36		1	CLys1	infected	6.04
4	infected	Thau4	26.22	3.57		2	CLys1	control	3.46
4	infected	Thau4	26.27	3.6		2	CLys1	infected	6.15
4	control	RPS3	23.19			3	CLys1	control	3.36
4	control	RPS3	23.25			3	CLys1	infected	5.93
4	infected	RPS3	22.65			4	CLys1	control	4.755
4	infected	RPS3	22.67			4	CLys1	infected	5.445
5	control	Col1	32.45	10.2		5	CLys1	control	4.835
5	control	Col1	32.44	10.14		5	CLys1	infected	5.62
5	infected	Col1	23.82	2.15		1	CLys2	control	8.68
5	infected	Col1	24.07	2.14		1	CLys2	infected	4.48
5	control	Col5	29.59	7.34		2	CLys2	control	5.93
5	control	Col5	29.91	7.61		2	CLys2	infected	5.56
5	infected	Col5	21.49	-0.18		3	CLys2	control	4.9
5	infected	Col5	21.37	-0.56		3	CLys2	infected	4.58
5	control	Col8	31.37	9.12		4	CLys2	control	6.62
5	control	Col8	30.94	8.64		4	CLys2	infected	5.19
5	infected	Col8	21.68	0.01		5	CLys2	control	6.135
5	infected	Col8	21.64	-0.29		5	CLys2	infected	5.79
5	control	SapL7	21.72	-0.53		1	CLys3	control	3.3
5	control	SapL7	21.81	-0.49		1	CLys3	infected	2.72
5	infected	SapL7	19.41	-2.26		2	CLys3	control	3.3
5	infected	SapL7	19.44	-2.49		2	CLys3	infected	2.89
5	control	Def3	21.19	-1.06		3	CLys3	control	3.03
5	control	Def3	21.1	-1.2		3	CLys3	infected	2.71
5	infected	Def3	17.42	-4.25		4	CLys3	control	3.255
5	infected	Def3	17.42	-4.51		4	CLys3	infected	4.695
5	control	Def1	29.46	7.21		5	CLys3	control	3.415
5	control	Def1	29.71	7.41		5	CLys3	infected	4.445
5	infected	Def1	24.68	3.01		1	CLys4	control	2.2
5	infected	Def1	24.88	2.95		1	CLys4	infected	3.37
5	control	Att18	23.81	1.56		2	CLys4	control	2.17
5	control	Att18	23.77	1.47		2	CLys4	infected	3.47
5	infected	Att18	17.44	-4.23		3	CLys4	control	2.19
5	infected	Att18	17.45	-4.48		3	CLys4	infected	3.26
5	control	Att4	24.1	1.85		4	CLys4	control	3.165
5	control	Att4	24.2	1.9		4	CLys4	infected	4.77
5	infected	Att4	17.19	-4.48		5	CLys4	control	5.12
5	infected	Att4	17.2	-4.73		5	CLys4	infected	3.7
5	control	Thau2	24.09	1.84
5	control	Thau2	24.2	1.9
5	infected	Thau2	24.95	3.28
5	infected	Thau2	24.86	2.93
5	control	Thau4	24.31	2.06
5	control	Thau4	24.27	1.97
5	infected	Thau4	25.15	3.48
5	infected	Thau4	25.31	3.38
5	control	RPS3	22.25
5	control	RPS3	22.3
5	infected	RPS3	21.67
5	infected	RPS3	21.93
4	control	ColLC	27.79	4.42
4	control	ColLC	27.92	4.53
4	infected	ColLC	19.66	-2.92
4	infected	ColLC	19.94	-2.69
5	control	ColLC	24.18	1.75
5	control	ColLC	24.2	1.83
5	infected	ColLC	19.1	-2.77
5	infected	ColLC	19.94	-2.38
4	control	ColLD	31.02	7.65
4	control	ColLD	30.93	7.54
4	infected	ColLD	21.52	-1.06
4	infected	ColLD	21.6	-1.03
5	control	ColLD	27.19	4.76
5	control	ColLD	27.22	4.85
5	infected	ColLD	21.16	-0.71
5	infected	ColLD	21.08	-1.24
4	control	ColLB	35.41	12.04
4	control	ColLB	35.13	11.74
4	infected	ColLB	30.64	8.06
4	infected	ColLB	30.95	8.32
5	control	ColLB	32.06	9.63
5	control	ColLB	32.16	9.79
5	infected	ColLB	27.34	5.47
5	infected	ColLB	27.44	5.12
4	control	RPS3	23.37
4	control	RPS3	23.39
4	infected	RPS3	22.58
4	infected	RPS3	22.63
5	control	RPS3	22.43
5	control	RPS3	22.37
5	infected	RPS3	21.87
5	infected	RPS3	22.32
4	control	Def7	25.32	2.09
4	control	Def7	25.3	2.04
4	infected	Def7	22.33	-0.3
4	infected	Def7	22.26	-0.55
5	control	Def7	24.15	1.68
5	control	Def7	24.24	1.76
5	infected	Def7	20.99	-0.88
5	infected	Def7	20.83	-1.28
4	control	Att6	26.37	3.14
4	control	Att6	26.46	3.2
4	infected	Att6	18.18	-4.45
4	infected	Att6	18.11	-4.7
5	control	Att6	22.98	0.51
5	control	Att6	23.04	0.56
5	infected	Att6	17.03	-4.84
5	infected	Att6	17.17	-4.94
4	control	Att10	29.58	6.35
4	control	Att10	29.62	6.36
4	infected	Att10	21.46	-1.17
4	infected	Att10	21.54	-1.27
5	control	Att10	26.26	3.79
5	control	Att10	26.2	3.72
5	infected	Att10	20.27	-1.6
5	infected	Att10	20.31	-1.8
4	control	Thau1	26.8	3.57
4	control	Thau1	26.78	3.52
4	infected	Thau1	26.45	3.82
4	infected	Thau1	26.53	3.72
5	control	Thau1	26.36	3.89
5	control	Thau1	26.41	3.93
5	infected	Thau1	25.77	3.9
5	infected	Thau1	25.77	3.66
4	control	ColLA	30.39	7.16
4	control	ColLA	30.25	6.99
4	infected	ColLA	21.83	-0.8
4	infected	ColLA	21.72	-1.09
5	control	ColLA	26.76	4.29
5	control	ColLA	26.69	4.21
5	infected	ColLA	20.74	-1.13
5	infected	ColLA	20.95	-1.16
4	control	CLys1	27.94	4.71
4	control	CLys1	28.06	4.8
4	infected	CLys1	28.17	5.54
4	infected	CLys1	28.16	5.35
5	control	CLys1	27.34	4.87
5	control	CLys1	27.28	4.8
5	infected	CLys1	27.48	5.61
5	infected	CLys1	27.74	5.63
4	control	CLys2	29.85	6.62
4	control	CLys2	29.88	6.62
4	infected	CLys2	27.85	5.22
4	infected	CLys2	27.97	5.16
5	control	CLys2	28.57	6.1
5	control	CLys2	28.65	6.17
5	infected	CLys2	27.75	5.88
5	infected	CLys2	27.81	5.7
4	control	RPS3	23.23
4	control	RPS3	23.26
4	infected	RPS3	22.63
4	infected	RPS3	22.81
5	control	RPS3	22.47
5	control	RPS3	22.48
5	infected	RPS3	21.87
5	infected	RPS3	22.11
4	control	CLys3	26.5	3.26
4	control	CLys3	26.55	3.25
4	infected	CLys3	27.39	4.76
4	infected	CLys3	27.34	4.63
5	control	CLys3	25.54	3.33
5	control	CLys3	25.69	3.5
5	infected	CLys3	26.14	4.44
5	infected	CLys3	26.08	4.45
4	control	CLys4	26.44	3.2
4	control	CLys4	26.43	3.13
4	infected	CLys4	27.44	4.81
4	infected	CLys4	27.44	4.73
5	control	CLys4	27.31	5.1
5	control	CLys4	27.33	5.14
5	infected	CLys4	25.41	3.71
5	infected	CLys4	25.32	3.69
4	control	RPS3	23.24
4	control	RPS3	23.3
4	infected	RPS3	22.63
4	infected	RPS3	22.71
5	control	RPS3	22.21
5	control	RPS3	22.19
5	infected	RPS3	21.7
5	infected	RPS3	21.63

## Sheet: Fr 24h
Biol. Replicate	Treatment	Gene	CT	ΔCT (target - RPS3)		Biol. Replicate	Gene	Treatment	Mean ΔCT		Biol. Replicate	Gene	ΔΔCT (control-infected)	2^ΔΔCT		Gene	Mean 2^ΔΔCT	St.dev.	St.err.
1	control	Col1	36.35	14.68		1	Col1	control	14.785		1	Col1	12.99	8135.41		Col1	20398.9	29696.8	13280.8
1	control	Col1	36.48	14.89		1	Col1	infected	1.795		2	Col1	16.125	71467.5		Col5	499.835	549.126	245.576
1	infected	Col1	24.05	1.79		2	Col1	control	17.21		3	Col1	9.95	989.119		Col8	874.674	1117.96	499.968
1	infected	Col1	24.09	1.8		2	Col1	infected	1.085		4	Col1	9.21	592.224		SapL7	49.8791	40.9992	18.3354
1	control	Col5	29.28	7.61		3	Col1	control	14.04		5	Col1	14.345	20810.2		Def3	75.411	80.448	35.9775
1	control	Col5	29.38	7.79		3	Col1	infected	4.09		1	Col5	8.895	476.06		Def1	5458.12	12035.3	5382.37
1	infected	Col5	21.14	-1.12		4	Col1	control	16.08		2	Col5	8.005	256.889		Def7	230.464	276.184	123.513
1	infected	Col5	21.02	-1.27		4	Col1	infected	6.87		3	Col5	1.745	3.35195		Att18	731.943	676.363	302.479
1	control	Col8	29.72	8.05		5	Col1	control	16.305		4	Col5	8.365	329.698		Att6	421.749	452.402	202.32
1	control	Col8	29.7	8.11		5	Col1	infected	1.96		5	Col5	10.485	1433.18		Att4	690.66	615.865	275.423
1	infected	Col8	21.03	-1.23		1	Col5	control	7.7		1	Col8	9.32	639.145		Att10	516.751	564.048	252.25
1	infected	Col8	21.04	-1.25		1	Col5	infected	-1.195		2	Col8	8.47	354.588		Thau2	0.73364	0.4152	0.185683
1	control	SapL7	25.18	3.51		2	Col5	control	5.39		3	Col8	2.56	5.89708		Thau1	0.942594	0.353891	0.158265
1	control	SapL7	25.1	3.51		2	Col5	infected	-2.615		4	Col8	9.095	546.849		Thau4	0.823442	0.343431	0.153587
1	infected	SapL7	19.24	-3.02		3	Col5	control	1.05		5	Col8	11.465	2826.89		ColLA	571.135	672.589	300.791
1	infected	SapL7	19.8	-2.49		3	Col5	infected	-0.695		1	SapL7	6.265	76.9047		ColLC	293.673	346.816	155.101
1	control	Def3	23.16	1.49		4	Col5	control	9.435		2	SapL7	5.075	33.7076		ColLD	1566.04	1766.84	790.154
1	control	Def3	23.26	1.67		4	Col5	infected	1.07		3	SapL7	3.455	10.9663		ColLB	2288.83	4619.54	2065.92
1	infected	Def3	17.17	-5.09		5	Col5	control	9.555		4	SapL7	4.335	20.182		CLys1	0.289736	0.125547	0.0561465
1	infected	Def3	17.31	-4.98		5	Col5	infected	-0.93		5	SapL7	6.75	107.635		CLys2	1.27547	0.566958	0.253552
1	control	Def1	35.58	13.91		1	Col8	control	8.08		1	Def3	6.615	98.0197		CLys3	0.788303	0.23052	0.103092
1	infected	Def1	29.96	7.7		1	Col8	infected	-1.24		2	Def3	5.085	33.942		CLys4	1.2993	0.675827	0.302239
1	infected	Def1	30.04	7.75		2	Col8	control	6.29		3	Def3	3.315	9.95209
1	control	Def7	27.3	5.63		2	Col8	infected	-2.18		4	Def3	4.84	28.6408
1	control	Def7	27.15	5.56		3	Col8	control	1.455		5	Def3	7.69	206.5
1	infected	Def7	20.1	-2.16		3	Col8	infected	-1.105		1	Def1	6.21	74.028
1	infected	Def7	20.15	-2.14		4	Col8	control	9.025		2	Def1	14.72	26987.4
1	control	Att18	26.26	4.59		4	Col8	infected	-0.07		3	Def1	2.735	6.65759
1	control	Att18	26.44	4.85		5	Col8	control	10.235		4	Def1	6.33	80.4489
1	infected	Att18	17.36	-4.9		5	Col8	infected	-1.23		5	Def1	7.15	142.025
1	infected	Att18	17.13	-5.16		1	SapL7	control	3.51		1	Def7	7.745	214.525
1	control	Att6	23.27	1.6		1	SapL7	infected	-2.755		2	Def7	6.425	85.9246
1	control	Att6	23.29	1.7		2	SapL7	control	1.715		3	Def7	4.685	25.7232
1	infected	Att6	16.12	-6.14		2	SapL7	infected	-3.36		4	Def7	6.87	116.97
1	infected	Att6	16.07	-6.22		3	SapL7	control	0.66		5	Def7	9.47	709.176
1	control	Att4	25.64	3.97		3	SapL7	infected	-2.795		1	Att18	9.75	861.078
1	control	Att4	25.88	4.29		4	SapL7	control	2.995		2	Att18	7.885	236.386
1	infected	Att4	17.28	-4.98		4	SapL7	infected	-1.34		3	Att18	4.09	17.0299
1	infected	Att4	17.26	-5.03		5	SapL7	control	3.405		4	Att18	9.62	786.88
1	control	Att10	26.56	4.89		5	SapL7	infected	-3.345		5	Att18	10.78	1758.34
1	control	Att10	26.73	5.14		1	Def3	control	1.58		1	Att6	7.83	227.544
1	infected	Att10	19.42	-2.84		1	Def3	infected	-5.035		2	Att6	6.195	73.2623
1	infected	Att10	19.44	-2.85		2	Def3	control	-0.35		3	Att6	2.98	7.88986
1	control	Thau2	24.33	2.66		2	Def3	infected	-5.435		4	Att6	9.6	776.047
1	control	Thau2	24.43	2.84		3	Def3	control	-1.425		5	Att6	10	1024
1	infected	Thau2	24.48	2.22		3	Def3	infected	-4.74		1	Att4	9.135	562.224
1	infected	Thau2	24.63	2.34		4	Def3	control	0.53		2	Att4	7.755	216.017
1	control	Thau1	24.9	3.23		4	Def3	infected	-4.31		3	Att4	3.86	14.5203
1	control	Thau1	25.02	3.43		5	Def3	control	2.545		4	Att4	10.38	1332.57
1	infected	Thau1	25.13	2.87		5	Def3	infected	-5.145		5	Att4	10.375	1327.96
1	infected	Thau1	25.1	2.81		1	Def1	control	13.935		1	Att10	7.86	232.325
1	control	Thau4	24.9	3.23		1	Def1	infected	7.725		2	Att10	6.415	85.3311
1	control	Thau4	24.93	3.34		2	Def1	control	12.935		3	Att10	3.23	9.38268
1	infected	Thau4	24.97	2.71		2	Def1	infected	-1.785		4	Att10	10.135	1124.45
1	infected	Thau4	25.22	2.93		3	Def1	control	10.57		5	Att10	10.145	1132.27
1	control	ColLA	29.21	7.54		3	Def1	infected	7.835		1	Thau2	0.47	1.38511
1	control	ColLA	29.17	7.58		4	Def1	control	5.935		2	Thau2	-1.145	0.45219
1	infected	ColLA	20.33	-1.93		4	Def1	infected	-0.395		3	Thau2	-0.195	0.873573
1	infected	ColLA	20.41	-1.88		5	Def1	control	15.235		4	Thau2	-1.54	0.343885
1	control	RPS3	21.67			5	Def1	infected	8.085		5	Thau2	-0.705	0.613442
1	control	RPS3	21.59			1	Def7	control	5.595		1	Thau1	0.49	1.40444
1	infected	RPS3	22.26			1	Def7	infected	-2.15		2	Thau1	-0.21	0.864537
1	infected	RPS3	22.29			2	Def7	control	4.12		3	Thau1	-0.425	0.744839
2	control	Col1	39.94	16.95		2	Def7	infected	-2.305		4	Thau1	-0.96	0.514057
2	infected	Col1	24.14	1.11		3	Def7	control	2.915		5	Thau1	0.245	1.18509
2	infected	Col1	24.15	1.06		3	Def7	infected	-1.77		1	Thau4	0.465	1.38032
2	control	Col5	28.31	5.58		4	Def7	control	6.32		2	Thau4	-0.96	0.514057
2	control	Col5	28.19	5.2		4	Def7	infected	-0.55		3	Thau4	-0.135	0.91067
2	infected	Col5	20.39	-2.64		5	Def7	control	7.545		4	Thau4	-0.535	0.690159
2	infected	Col5	20.5	-2.59		5	Def7	infected	-1.925		5	Thau4	-0.685	0.622006
2	control	Col8	29.16	6.43		1	Att18	control	4.72		1	ColLA	9.465	706.722
2	control	Col8	29.14	6.15		1	Att18	infected	-5.03		2	ColLA	6.82	112.986
2	infected	Col8	20.89	-2.14		2	Att18	control	2.545		3	ColLA	3.485	11.1967
2	infected	Col8	20.87	-2.22		2	Att18	infected	-5.34		4	ColLA	8.45	349.706
2	control	SapL7	24.56	1.83		3	Att18	control	-0.655		5	ColLA	10.71	1675.06
2	control	SapL7	24.59	1.6		3	Att18	infected	-4.745		1	ColLC	8.185	291.025
2	infected	SapL7	19.6	-3.43		4	Att18	control	5.445		2	ColLC	5.63	49.5221
2	infected	SapL7	19.8	-3.29		4	Att18	infected	-4.175		3	ColLC	3.585	12.0003
2	control	Def3	22.53	-0.2		5	Att18	control	5.83		4	ColLC	7.905	239.686
2	control	Def3	22.49	-0.5		5	Att18	infected	-4.95		5	ColLC	9.775	876.129
2	infected	Def3	17.66	-5.37		1	Att6	control	1.65		1	ColLD	12.065	4284.76
2	infected	Def3	17.59	-5.5		1	Att6	infected	-6.18		2	ColLD	7.43	172.446
2	control	Def1	35.55	12.56		2	Att6	control	-0.83		3	ColLD	4.625	24.6754
2	infected	Def1	21.27	-1.76		2	Att6	infected	-7.025		4	ColLD	10.05	1060.11
2	infected	Def1	21.28	-1.81		3	Att6	control	-3.19		5	ColLD	11.16	2288.2
2	control	Def7	26.94	4.21		3	Att6	infected	-6.17		1	ColLB	8.05	265.028
2	control	Def7	27.02	4.03		4	Att6	control	3.975		2	ColLB	8.565	378.723
2	infected	Def7	20.85	-2.18		4	Att6	infected	-5.625		3	ColLB	6.905	119.843
2	infected	Def7	20.66	-2.43		5	Att6	control	3.485		4	ColLB	7.025	130.237
2	control	Att18	25.47	2.74		5	Att6	infected	-6.515		5	ColLB	13.365	10550.3
2	control	Att18	25.34	2.35		1	Att4	control	4.13		1	CLys1	-0.99	0.503478
2	infected	Att18	17.86	-5.17		1	Att4	infected	-5.005		2	CLys1	-2.135	0.227667
2	infected	Att18	17.58	-5.51		2	Att4	control	2.19		3	CLys1	-2.405	0.188809
2	control	Att6	22.02	-0.71		2	Att4	infected	-5.565		4	CLys1	-1.755	0.296273
2	control	Att6	22.04	-0.95		3	Att4	control	-0.945		5	CLys1	-2.105	0.232451
2	infected	Att6	16.03	-7		3	Att4	infected	-4.805		1	CLys2	0.585	1.50004
2	infected	Att6	16.04	-7.05		4	Att4	control	5.95		2	CLys2	0.82	1.76541
2	control	Att4	25.02	2.29		4	Att4	infected	-4.43		3	CLys2	-0.33	0.795536
2	control	Att4	25.08	2.09		5	Att4	control	5.58		4	CLys2	-0.86	0.550953
2	infected	Att4	17.36	-5.67		5	Att4	infected	-4.795		5	CLys2	0.82	1.76541
2	infected	Att4	17.63	-5.46		1	Att10	control	5.015		1	CLys3	0.205	1.15269
2	control	Att10	25.87	3.14		1	Att10	infected	-2.845		2	CLys3	-0.185	0.879649
2	control	Att10	25.97	2.98		2	Att10	control	3.06		3	CLys3	-0.585	0.666649
2	infected	Att10	19.68	-3.35		2	Att10	infected	-3.355		4	CLys3	-0.735	0.600818
2	infected	Att10	19.73	-3.36		3	Att10	control	0.385		5	CLys3	-0.64	0.641713
2	control	Thau2	25.37	2.64		3	Att10	infected	-2.845		1	CLys4	1.12	2.17347
2	control	Thau2	25.32	2.33		4	Att10	control	7.735		2	CLys4	0.285	1.21841
2	infected	Thau2	26.54	3.51		4	Att10	infected	-2.4		3	CLys4	0.83	1.77769
2	infected	Thau2	26.84	3.75		5	Att10	control	7.205		4	CLys4	-0.82	0.566442
2	control	Thau1	25.89	3.16		5	Att10	infected	-2.94		5	CLys4	-0.395	0.760489
2	control	Thau1	25.72	2.73		1	Thau2	control	2.75
2	infected	Thau1	26.19	3.16		1	Thau2	infected	2.28
2	infected	Thau1	26.24	3.15		2	Thau2	control	2.485
2	control	Thau4	26.3	3.57		2	Thau2	infected	3.63
2	control	Thau4	25.95	2.96		3	Thau2	control	3.21
2	infected	Thau4	27.28	4.25		3	Thau2	infected	3.405
2	infected	Thau4	27.29	4.2		4	Thau2	control	1.68
2	control	ColLA	28.15	5.42		4	Thau2	infected	3.22
2	control	ColLA	28.46	5.47		5	Thau2	control	2.065
2	infected	ColLA	21.78	-1.25		5	Thau2	infected	2.77
2	infected	ColLA	21.59	-1.5		1	Thau1	control	3.33
2	control	RPS3	22.73			1	Thau1	infected	2.84
2	control	RPS3	22.99			2	Thau1	control	2.945
2	infected	RPS3	23.03			2	Thau1	infected	3.155
2	infected	RPS3	23.09			3	Thau1	control	2.925
3	control	Col1	35.65	13.93		3	Thau1	infected	3.35
3	control	Col1	36.06	14.15		4	Thau1	control	2.055
3	infected	Col1	26.14	4.1		4	Thau1	infected	3.015
3	infected	Col1	26.04	4.08		5	Thau1	control	2.945
3	control	Col5	22.87	1.15		5	Thau1	infected	2.7
3	control	Col5	22.86	0.95		1	Thau4	control	3.285
3	infected	Col5	21.58	-0.46		1	Thau4	infected	2.82
3	infected	Col5	21.03	-0.93		2	Thau4	control	3.265
3	control	Col8	23.24	1.52		2	Thau4	infected	4.225
3	control	Col8	23.3	1.39		3	Thau4	control	3.7
3	infected	Col8	20.93	-1.11		3	Thau4	infected	3.835
3	infected	Col8	20.86	-1.1		4	Thau4	control	3.085
3	control	SapL7	22.56	0.84		4	Thau4	infected	3.62
3	control	SapL7	22.39	0.48		5	Thau4	control	2.52
3	infected	SapL7	19.13	-2.91		5	Thau4	infected	3.205
3	infected	SapL7	19.28	-2.68		1	ColLA	control	7.56
3	control	Def3	20.31	-1.41		1	ColLA	infected	-1.905
3	control	Def3	20.47	-1.44		2	ColLA	control	5.445
3	infected	Def3	17.24	-4.8		2	ColLA	infected	-1.375
3	infected	Def3	17.28	-4.68		3	ColLA	control	1.8
3	control	Def1	32.22	10.5		3	ColLA	infected	-1.685
3	control	Def1	32.55	10.64		4	ColLA	control	8.09
3	infected	Def1	29.73	7.69		4	ColLA	infected	-0.36
3	infected	Def1	29.94	7.98		5	ColLA	control	8.905
3	control	Def7	24.79	3.07		5	ColLA	infected	-1.805
3	control	Def7	24.67	2.76		1	ColLC	control	4.88
3	infected	Def7	20.23	-1.81		1	ColLC	infected	-3.305
3	infected	Def7	20.23	-1.73		2	ColLC	control	2.42
3	control	Att18	21.09	-0.63		2	ColLC	infected	-3.21
3	control	Att18	21.23	-0.68		3	ColLC	control	0.58
3	infected	Att18	17.16	-4.88		3	ColLC	infected	-3.005
3	infected	Att18	17.35	-4.61		4	ColLC	control	5.49
3	control	Att6	18.68	-3.04		4	ColLC	infected	-2.415
3	control	Att6	18.57	-3.34		5	ColLC	control	6.045
3	infected	Att6	15.88	-6.16		5	ColLC	infected	-3.73
3	infected	Att6	15.78	-6.18		1	ColLD	control	10.285
3	control	Att4	20.82	-0.9		1	ColLD	infected	-1.78
3	control	Att4	20.92	-0.99		2	ColLD	control	6.055
3	infected	Att4	17.02	-5.02		2	ColLD	infected	-1.375
3	infected	Att4	17.37	-4.59		3	ColLD	control	3.795
3	control	Att10	22.26	0.54		3	ColLD	infected	-0.83
3	control	Att10	22.14	0.23		4	ColLD	control	10.125
3	infected	Att10	19.17	-2.87		4	ColLD	infected	0.075
3	infected	Att10	19.14	-2.82		5	ColLD	control	9.905
3	control	Thau2	25.01	3.29		5	ColLD	infected	-1.255
3	control	Thau2	25.04	3.13		1	ColLB	control	14.36
3	infected	Thau2	25.25	3.21		1	ColLB	infected	6.31
3	infected	Thau2	25.56	3.6		2	ColLB	control	14.36
3	control	Thau1	24.67	2.95		2	ColLB	infected	5.795
3	control	Thau1	24.81	2.9		3	ColLB	control	11.365
3	infected	Thau1	25.37	3.33		3	ColLB	infected	4.46
3	infected	Thau1	25.33	3.37		4	ColLB	control	13.515
3	control	Thau4	25.39	3.67		4	ColLB	infected	6.49
3	control	Thau4	25.64	3.73		5	ColLB	control	15.8
3	infected	Thau4	25.75	3.71		5	ColLB	infected	2.435
3	infected	Thau4	25.92	3.96		1	CLys1	control	4.205
3	control	ColLA	23.64	1.92		1	CLys1	infected	5.195
3	control	ColLA	23.59	1.68		2	CLys1	control	4.17
3	infected	ColLA	20.29	-1.75		2	CLys1	infected	6.305
3	infected	ColLA	20.34	-1.62		3	CLys1	control	4.26
3	control	RPS3	21.72			3	CLys1	infected	6.665
3	control	RPS3	21.91			4	CLys1	control	4.31
3	infected	RPS3	22.04			4	CLys1	infected	6.065
4	control	Col1	38.45	16.06		5	CLys1	control	3.675
4	control	Col1	38.07	16.1		5	CLys1	infected	5.78
4	infected	Col1	28.64	6.93		1	CLys2	control	5.91
4	infected	Col1	28.57	6.81		1	CLys2	infected	5.325
4	control	Col5	31.76	9.37		2	CLys2	control	6.935
4	control	Col5	31.47	9.5		2	CLys2	infected	6.115
4	infected	Col5	22.8	1.09		3	CLys2	control	6.03
4	infected	Col5	22.81	1.05		3	CLys2	infected	6.36
4	control	Col8	31.16	8.77		4	CLys2	control	5.63
4	control	Col8	31.25	9.28		4	CLys2	infected	6.49
4	infected	Col8	21.69	-0.02		5	CLys2	control	6.255
4	infected	Col8	21.64	-0.12		5	CLys2	infected	5.435
4	control	SapL7	25.26	2.87		1	CLys3	control	2.795
4	control	SapL7	25.09	3.12		1	CLys3	infected	2.59
4	infected	SapL7	20.31	-1.4		2	CLys3	control	3.25
4	infected	SapL7	20.48	-1.28		2	CLys3	infected	3.435
4	control	Def3	22.7	0.31		3	CLys3	control	3.03
4	control	Def3	22.72	0.75		3	CLys3	infected	3.615
4	infected	Def3	17.33	-4.38		4	CLys3	control	1.98
4	infected	Def3	17.52	-4.24		4	CLys3	infected	2.715
4	control	Def1	28.03	5.64		5	CLys3	control	2.52
4	control	Def1	28.2	6.23		5	CLys3	infected	3.16
4	infected	Def1	21.26	-0.45		1	CLys4	control	4.785
4	infected	Def1	21.42	-0.34		1	CLys4	infected	3.665
4	control	Def7	28.72	6.33		2	CLys4	control	5.48
4	control	Def7	28.28	6.31		2	CLys4	infected	5.195
4	infected	Def7	21.17	-0.54		3	CLys4	control	5.59
4	infected	Def7	21.2	-0.56		3	CLys4	infected	4.76
4	control	Att18	27.75	5.36		4	CLys4	control	4.66
4	control	Att18	27.5	5.53		4	CLys4	infected	5.48
4	infected	Att18	17.37	-4.34		5	CLys4	control	5.48
4	infected	Att18	17.75	-4.01		5	CLys4	infected	5.875
4	control	Att6	26.09	3.7
4	control	Att6	26.22	4.25
4	infected	Att6	16.22	-5.49
4	infected	Att6	16	-5.76
4	control	Att4	28.18	5.79
4	control	Att4	28.08	6.11
4	infected	Att4	17.14	-4.57
4	infected	Att4	17.47	-4.29
4	control	Att10	29.88	7.49
4	control	Att10	29.95	7.98
4	infected	Att10	19.35	-2.36
4	infected	Att10	19.32	-2.44
4	control	Thau2	23.88	1.49
4	control	Thau2	23.84	1.87
4	infected	Thau2	24.92	3.21
4	infected	Thau2	24.99	3.23
4	control	Thau1	24.23	1.84
4	control	Thau1	24.24	2.27
4	infected	Thau1	24.78	3.07
4	infected	Thau1	24.72	2.96
4	control	Thau4	24.81	2.84
4	infected	Thau4	25.27	3.56
4	infected	Thau4	25.44	3.68
4	infected	ColLA	21.37	-0.34
4	infected	ColLA	21.38	-0.38
4	control	RPS3	22.39
4	control	RPS3	21.97
4	infected	RPS3	21.71
5	control	Col1	38.04	16.09
5	control	Col1	38.54	16.52
5	infected	Col1	24.04	2.05
5	infected	Col1	23.89	1.87
5	control	Col5	31.71	9.76
5	control	Col5	31.37	9.35
5	infected	Col5	21.14	-0.85
5	infected	Col5	21.01	-1.01
5	control	Col8	32.03	10.08
5	control	Col8	32.41	10.39
5	infected	Col8	20.83	-1.16
5	infected	Col8	20.72	-1.3
5	control	SapL7	25.42	3.47
5	control	SapL7	25.36	3.34
5	infected	SapL7	18.64	-3.35
5	infected	SapL7	18.68	-3.34
5	control	Def3	24.46	2.51
5	control	Def3	24.6	2.58
5	infected	Def3	16.83	-5.16
5	infected	Def3	16.89	-5.13
5	control	Def1	37.89	15.87
5	infected	Def1	29.95	7.96
5	infected	Def1	30.23	8.21
5	control	Def7	29.63	7.68
5	control	Def7	29.43	7.41
5	infected	Def7	20.09	-1.9
5	infected	Def7	20.07	-1.95
5	control	Att18	27.79	5.84
5	control	Att18	27.84	5.82
5	infected	Att18	17.03	-4.96
5	infected	Att18	17.08	-4.94
5	control	Att6	25.5	3.55
5	control	Att6	25.44	3.42
5	infected	Att6	15.53	-6.46
5	infected	Att6	15.45	-6.57
5	control	Att4	27.62	5.67
5	control	Att4	27.51	5.49
5	infected	Att4	17.19	-4.8
5	infected	Att4	17.23	-4.79
5	control	Att10	29.11	7.16
5	control	Att10	29.27	7.25
5	infected	Att10	19.1	-2.89
5	infected	Att10	19.03	-2.99
5	control	Thau2	24.02	2.07
5	control	Thau2	24.08	2.06
5	infected	Thau2	24.59	2.6
5	infected	Thau2	24.96	2.94
5	control	Thau1	24.91	2.96
5	control	Thau1	24.95	2.93
5	infected	Thau1	24.76	2.77
5	infected	Thau1	24.65	2.63
5	control	Thau4	24.45	2.5
5	control	Thau4	24.56	2.54
5	infected	Thau4	25.19	3.2
5	infected	Thau4	25.23	3.21
5	infected	ColLA	20.17	-1.82
5	infected	ColLA	20.23	-1.79
5	control	RPS3	21.95
5	control	RPS3	22.02
5	infected	RPS3	21.99
5	infected	RPS3	22.02
1	control	ColLC	26.76	5.02
1	control	ColLC	26.48	4.74
1	infected	ColLC	18.76	-3.39
1	infected	ColLC	18.85	-3.22
1	control	ColLD	32.09	10.35
1	control	ColLD	31.96	10.22
1	infected	ColLD	20.21	-1.94
1	infected	ColLD	20.45	-1.62
1	control	ColLB	36.31	14.57
1	infected	ColLB	28.44	6.29
1	infected	ColLB	28.4	6.33
1	control	CLys1	25.92	4.18
1	control	CLys1	25.97	4.23
1	infected	CLys1	27.27	5.12
1	infected	CLys1	27.34	5.27
1	control	CLys2	27.7	5.96
1	control	CLys2	27.6	5.86
1	infected	CLys2	27.36	5.21
1	infected	CLys2	27.51	5.44
1	control	CLys3	24.51	2.77
1	control	CLys3	24.56	2.82
1	infected	CLys3	24.8	2.65
1	infected	CLys3	24.6	2.53
1	control	CLys4	26.58	4.84
1	control	CLys4	26.47	4.73
1	infected	CLys4	25.72	3.57
1	infected	CLys4	25.83	3.76
1	control	RPS3	21.74
1	control	RPS3	21.74
1	infected	RPS3	22.15
1	infected	RPS3	22.07
2	control	ColLC	24.61	2.5
2	control	ColLC	24.4	2.34
2	infected	ColLC	19.17	-3.17
2	infected	ColLC	19.16	-3.25
2	control	ColLD	28.14	6.03
2	control	ColLD	28.14	6.08
2	infected	ColLD	20.89	-1.45
2	infected	ColLD	21.11	-1.3
2	control	ColLB	36.66	14.55
2	infected	ColLB	28.17	5.83
2	infected	ColLB	28.17	5.76
2	control	CLys1	26.22	4.11
2	control	CLys1	26.29	4.23
2	infected	CLys1	28.73	6.39
2	infected	CLys1	28.63	6.22
2	control	CLys2	29.01	6.9
2	control	CLys2	29.03	6.97
2	infected	CLys2	28.42	6.08
2	infected	CLys2	28.56	6.15
2	control	CLys3	25.33	3.22
2	control	CLys3	25.34	3.28
2	infected	CLys3	25.85	3.51
2	infected	CLys3	25.77	3.36
2	control	CLys4	27.53	5.42
2	control	CLys4	27.6	5.54
2	infected	CLys4	27.57	5.23
2	infected	CLys4	27.57	5.16
2	control	RPS3	22.11
2	control	RPS3	22.06
2	infected	RPS3	22.34
2	infected	RPS3	22.41
3	control	ColLC	22.46	0.71
3	control	ColLC	22.32	0.45
3	infected	ColLC	18.82	-2.9
3	infected	ColLC	18.73	-3.11
3	control	ColLD	25.49	3.74
3	control	ColLD	25.72	3.85
3	infected	ColLD	21.01	-0.71
3	infected	ColLD	20.89	-0.95
3	control	ColLB	33.29	11.54
3	infected	ColLB	26.27	4.55
3	infected	ColLB	26.21	4.37
3	control	CLys1	26.05	4.3
3	control	CLys1	26.09	4.22
3	infected	CLys1	28.48	6.76
3	infected	CLys1	28.41	6.57
3	control	CLys2	27.84	6.09
3	control	CLys2	27.84	5.97
3	infected	CLys2	28.22	6.5
3	infected	CLys2	28.06	6.22
3	control	CLys3	24.83	3.08
3	control	CLys3	24.85	2.98
3	infected	CLys3	25.35	3.63
3	infected	CLys3	25.44	3.6
3	control	CLys4	27.24	5.49
3	control	CLys4	27.56	5.69
3	infected	CLys4	26.56	4.84
3	infected	CLys4	26.52	4.68
3	control	RPS3	21.75
3	control	RPS3	21.87
3	infected	RPS3	21.72
3	infected	RPS3	21.84
4	control	ColLC	27.48	5.7
4	control	ColLC	27.07	5.28
4	infected	ColLC	19.94	-2.08
4	control	ColLD	31.82	10.04
4	control	ColLD	32	10.21
4	infected	ColLD	22.09	0.07
4	infected	ColLD	22.17	0.08
4	control	ColLB	35.15	13.37
4	control	ColLB	35.45	13.66
4	infected	ColLB	28.37	6.35
4	infected	ColLB	28.72	6.63
4	control	CLys1	26.05	4.27
4	control	CLys1	26.14	4.35
4	infected	CLys1	28.12	6.1
4	infected	CLys1	28.12	6.03
4	control	CLys2	27.36	5.58
4	control	CLys2	27.47	5.68
4	infected	CLys2	28.46	6.44
4	infected	CLys2	28.63	6.54
4	control	CLys3	23.71	1.93
4	control	CLys3	23.82	2.03
4	infected	CLys3	24.74	2.72
4	infected	CLys3	24.8	2.71
4	control	CLys4	26.45	4.67
4	control	CLys4	26.44	4.65
4	infected	CLys4	27.55	5.53
4	infected	CLys4	27.52	5.43
4	control	RPS3	21.78
4	control	RPS3	21.79
4	infected	RPS3	22.02
4	infected	RPS3	22.09
5	control	ColLC	28.28	6.03
5	control	ColLC	28.25	6.06
5	infected	ColLC	18.41	-3.56
5	control	ColLD	32.07	9.82
5	control	ColLD	32.18	9.99
5	infected	ColLD	20.65	-1.18
5	infected	ColLD	20.64	-1.33
5	control	ColLB	37.66	15.41
5	infected	ColLB	24.31	2.48
5	infected	ColLB	24.36	2.39
5	control	CLys1	25.92	3.67
5	control	CLys1	25.87	3.68
5	infected	CLys1	27.67	5.84
5	infected	CLys1	27.69	5.72
5	control	CLys2	28.35	6.16
5	infected	CLys2	27.54	5.71
5	infected	CLys2	27.13	5.16
5	control	CLys3	24.71	2.46
5	control	CLys3	24.77	2.58
5	infected	CLys3	25.14	3.31
5	infected	CLys3	24.98	3.01
5	control	CLys4	27.59	5.34
5	control	CLys4	27.81	5.62
5	infected	CLys4	27.77	5.94
5	infected	CLys4	27.78	5.81
5	control	RPS3	22.25
5	control	RPS3	22.19
5	infected	RPS3	21.83
5	infected	RPS3	21.97
1	control	Def1	35.8	13.96
1	control	ColLB	35.99	14.15
1	control	RPS3	21.84
2	control	Col1	39.47	17.47
2	control	Def1	35.31	13.31
2	control	ColLB	36.17	14.17
2	control	RPS3	22
3	control	ColLB	32.98	11.19
3	control	RPS3	21.79
4	control	Thau4	24.93	3.33
4	control	ColLA	29.69	8.09
4	control	ColLA	29.68	8.09
4	control	RPS3	21.6
4	control	RPS3	21.59
5	control	Def1	36.61	14.6
5	control	ColLA	31.03	9.02
5	control	ColLA	30.82	8.79
5	control	ColLB	38.22	16.19
5	control	CLys2	28.38	6.35
5	control	RPS3	22.01
5	control	RPS3	22.03
3	infected	RPS3	21.96
4	infected	ColLC	19.01	-2.75
4	infected	RPS3	21.76
5	infected	ColLC	17.87	-3.9
5	infected	RPS3	21.77

## Sheet: Ko 24h
Biol. Replicate	Treatment	Gene	CT	ΔCT (target - RPS3)		Biol. Replicate	Gene	Treatment	Mean ΔCT		Biol. Replicate	Gene	ΔΔCT (control-infected)	2^ΔΔCT		Gene	Mean 2^ΔΔCT	St.dev.	St.err.
1	control	Col1	34.48	9.85		1	Col1	control	9.845		1	Col1	6.045	66.0277		Col1	211.516	181.99	81.3885
1	control	Col1	34.62	9.84		1	Col1	infected	3.8		2	Col1	8.07	268.727		Col5	359.453	210.866	94.3023
1	infected	Col1	26	3.83		2	Col1	control	11		3	Col1	7.165	143.509		Col8	547.208	303.251	135.618
1	infected	Col1	25.98	3.77		2	Col1	infected	2.93		4	Col1	6.25	76.1093		SapL7	22.2259	24.4423	10.9309
1	control	Col5	31.99	7.36		3	Col1	control	11.455		5	Col1	8.975	503.204		Def3	24.0338	22.0275	9.851
1	control	Col5	32.38	7.6		3	Col1	infected	4.29		1	Col5	8.105	275.327		Def1	23.5318	21.6984	9.70383
1	infected	Col5	21.41	-0.76		4	Col1	control	10.445		2	Col5	7.485	179.147		Def7	34.4656	38.1957	17.0816
1	infected	Col5	21.72	-0.49		4	Col1	infected	4.195		3	Col5	9.14	564.175		Att18	659.036	737.157	329.667
1	control	Col8	32.8	8.17		5	Col1	control	12.53		4	Col5	7.425	171.849		Att6	296.657	242.227	108.327
1	control	Col8	32.61	7.83		5	Col1	infected	3.555		5	Col5	9.245	606.767		Att4	428.492	423.927	189.586
1	infected	Col8	21.12	-1.05		1	Col5	control	7.48		1	Col8	9.045	528.222		Att10	849.233	1085.57	485.483
1	infected	Col8	21.17	-1.04		1	Col5	infected	-0.625		2	Col8	9.19	584.071		Thau2	0.887902	0.440625	0.197053
1	control	SapL7	26.09	1.46		2	Col5	control	8.355		3	Col8	8.71	418.766		Thau1	0.994089	0.370213	0.165564
1	control	SapL7	26.18	1.4		2	Col5	infected	0.87		4	Col8	7.555	188.054		Thau4	0.853191	0.420796	0.188186
1	infected	SapL7	19.09	-3.08		3	Col5	control	8.395		5	Col8	9.99	1016.93		ColLA	192.557	164.054	73.3671
1	infected	SapL7	19.07	-3.14		3	Col5	infected	-0.745		1	SapL7	4.54	23.2636		ColLC	110.404	113.944	50.9573
1	control	Def3	25.84	1.21		4	Col5	control	7.63		2	SapL7	3.305	9.88335		ColLD	199.009	226.777	101.418
1	control	Def3	25.76	0.98		4	Col5	infected	0.205		3	SapL7	2.58	5.9794		ColLB	209.802	226.641	101.357
1	infected	Def3	17.71	-4.46		5	Col5	control	8.31		4	SapL7	2.96	7.78124		CLys1	0.617665	0.599766	0.268224
1	infected	Def3	17.61	-4.6		5	Col5	infected	-0.935		5	SapL7	6.005	64.2222		CLys2	0.797613	0.417138	0.18655
1	control	Def1	38.69	14.06		1	Col8	control	8		1	Def3	5.625	49.3507		CLys3	0.724472	0.409541	0.183152
1	infected	Def1	29.38	7.21		1	Col8	infected	-1.045		2	Def3	2.495	5.63728		CLys4	1.47811	1.22839	0.549352
1	infected	Def1	29.36	7.15		2	Col8	control	9.235		3	Def3	1.9	3.73213
1	control	Def7	28.76	4.13		2	Col8	infected	0.045		4	Def3	3.96	15.5625
1	control	Def7	28.76	3.98		3	Col8	control	8.595		5	Def3	5.52	45.8866
1	infected	Def7	19.66	-2.51		3	Col8	infected	-0.115		1	Def1	5.835	57.0834
1	infected	Def7	19.64	-2.57		4	Col8	control	7.94		2	Def1	3.675	12.7728
1	control	Att18	30.2	5.57		4	Col8	infected	0.385		3	Def1	-0.245	0.843816
1	control	Att18	30.18	5.4		5	Col8	control	9		4	Def1	4.975	31.4503
1	infected	Att18	18	-4.17		5	Col8	infected	-0.99		5	Def1	3.955	15.5086
1	infected	Att18	18.03	-4.18		1	SapL7	control	1.43		1	Def7	6.595	96.6702
1	control	Att6	28.87	4.24		1	SapL7	infected	-3.11		2	Def7	2.5	5.65685
1	control	Att6	28.47	3.69		2	SapL7	control	0.75		3	Def7	0.645	1.56374
1	infected	Att6	16.87	-5.3		2	SapL7	infected	-2.555		4	Def7	4.86	29.0406
1	infected	Att6	16.78	-5.43		3	SapL7	control	-0.565		5	Def7	5.3	39.3966
1	control	Att4	29.16	4.53		3	SapL7	infected	-3.145		1	Att18	9.66	809.002
1	control	Att4	29.31	4.53		4	SapL7	control	1.165		2	Att18	8.03	261.379
1	infected	Att4	17.32	-4.85		4	SapL7	infected	-1.795		3	Att18	2.845	7.18506
1	infected	Att4	17.36	-4.85		5	SapL7	control	3.445		4	Att18	8.435	346.089
1	control	Att10	34.25	9.62		5	SapL7	infected	-2.56		5	Att18	10.87	1871.53
1	control	Att10	33.45	8.67		1	Def3	control	1.095		1	Att6	9.33	643.591
1	infected	Att10	19.95	-2.22		1	Def3	infected	-4.53		2	Att6	7.91	240.518
1	infected	Att10	19.99	-2.22		2	Def3	control	-1.09		3	Att6	3.76	13.5479
1	control	Thau2	28.05	3.42		2	Def3	infected	-3.585		4	Att6	7.395	168.313
1	control	Thau2	28.17	3.39		3	Def3	control	-2.105		5	Att6	8.705	417.317
1	infected	Thau2	25	2.83		3	Def3	infected	-4.005		1	Att4	9.38	666.287
1	infected	Thau2	25.02	2.81		4	Def3	control	0.345		2	Att4	7.325	160.341
1	control	Thau1	29.12	4.49		4	Def3	infected	-3.615		3	Att4	3.155	8.90737
1	control	Thau1	29.17	4.39		5	Def3	control	1.87		4	Att4	8.01	257.781
1	infected	Thau1	26.16	3.99		5	Def3	infected	-3.65		5	Att4	10.035	1049.15
1	infected	Thau1	26.08	3.87		1	Def1	control	13.015		1	Att10	11.365	2637.58
1	control	Thau4	28.09	3.46		1	Def1	infected	7.18		2	Att10	7.715	210.11
1	control	Thau4	28.08	3.3		2	Def1	control	10.09		3	Att10	4.81	28.0514
1	infected	Thau4	25.1	2.93		2	Def1	infected	6.415		4	Att10	7.965	249.864
1	infected	Thau4	25.13	2.92		3	Def1	control	7.74		5	Att10	10.13	1120.56
1	control	ColLA	30.9	6.27		3	Def1	infected	7.985		1	Thau2	0.585	1.50004
1	control	ColLA	30.85	6.07		4	Def1	control	13.2		2	Thau2	-1.575	0.335643
1	infected	ColLA	19.84	-2.33		4	Def1	infected	8.225		3	Thau2	-0.645	0.639493
1	infected	ColLA	19.91	-2.3		5	Def1	control	10.435		4	Thau2	0.105	1.07549
1	control	RPS3	24.63			5	Def1	infected	6.48		5	Thau2	-0.17	0.888843
1	control	RPS3	24.78			1	Def7	control	4.055		1	Thau1	0.51	1.42405
1	infected	RPS3	22.17			1	Def7	infected	-2.54		2	Thau1	-1.02	0.493116
1	infected	RPS3	22.21			2	Def7	control	1.5		3	Thau1	0.06	1.04247
2	control	Col1	34.16	11.09		2	Def7	infected	-1		4	Thau1	-0.375	0.771105
2	control	Col1	34.12	10.91		3	Def7	control	0.085		5	Thau1	0.31	1.23971
2	infected	Col1	25.5	3.19		3	Def7	infected	-0.56		1	Thau4	0.455	1.37078
2	infected	Col1	25.48	2.67		4	Def7	control	4.21		2	Thau4	-1.615	0.326465
2	control	Col5	31.53	8.46		4	Def7	infected	-0.65		3	Thau4	-0.925	0.526681
2	control	Col5	31.46	8.25		5	Def7	control	4.315		4	Thau4	0.03	1.02101
2	infected	Col5	23.32	1.01		5	Def7	infected	-0.985		5	Thau4	0.03	1.02101
2	infected	Col5	23.54	0.73		1	Att18	control	5.485		1	ColLA	8.485	358.294
2	control	Col8	32.41	9.34		1	Att18	infected	-4.175		2	ColLA	8.045	264.111
2	control	Col8	32.34	9.13		2	Att18	control	4.52		3	ColLA	1.74	3.34035
2	infected	Col8	22.56	0.25		2	Att18	infected	-3.51		4	ColLA	4.93	30.4844
2	infected	Col8	22.65	-0.16		3	Att18	control	-1.42		5	ColLA	8.26	306.555
2	control	SapL7	23.84	0.77		3	Att18	infected	-4.265		1	ColLC	8.21	296.112
2	control	SapL7	23.94	0.73		4	Att18	control	5.085		2	ColLC	5.64	49.8665
2	infected	SapL7	20.03	-2.28		4	Att18	infected	-3.35		3	ColLC	2.01	4.02782
2	infected	SapL7	19.98	-2.83		5	Att18	control	6.51		4	ColLC	6.07	67.1819
2	control	Def3	22.09	-0.98		5	Att18	infected	-4.36		5	ColLC	7.075	134.83
2	control	Def3	22.01	-1.2		1	Att6	control	3.965		1	ColLD	8.635	397.552
2	infected	Def3	18.95	-3.36		1	Att6	infected	-5.365		2	ColLD	6.105	68.8316
2	infected	Def3	19	-3.81		2	Att6	control	2.59		3	ColLD	0.96	1.94531
2	control	Def1	33.24	10.17		2	Att6	infected	-5.32		4	ColLD	5.22	37.2715
2	control	Def1	33.22	10.01		3	Att6	control	-1.655		5	ColLD	8.935	489.444
2	infected	Def1	28.94	6.63		3	Att6	infected	-5.415		1	ColLB	9.045	528.222
2	infected	Def1	29.01	6.2		4	Att6	control	3.39		2	ColLB	4.61	24.4201
2	control	Def7	24.76	1.69		4	Att6	infected	-4.005		3	ColLB	6.585	96.0025
2	control	Def7	24.52	1.31		5	Att6	control	3.52		4	ColLB	5	32
2	infected	Def7	21.59	-0.72		5	Att6	infected	-5.185		5	ColLB	8.525	368.367
2	infected	Def7	21.53	-1.28		1	Att4	control	4.53		1	CLys1	-1.9	0.267943
2	control	Att18	27.74	4.67		1	Att4	infected	-4.85		2	CLys1	-3.09	0.11744
2	control	Att18	27.58	4.37		2	Att4	control	3.175		3	CLys1	-1.6	0.329877
2	infected	Att18	18.98	-3.33		2	Att4	infected	-4.15		4	CLys1	-0.365	0.776469
2	infected	Att18	19.12	-3.69		3	Att4	control	-1.57		5	CLys1	0.675	1.5966
2	control	Att6	25.87	2.8		3	Att4	infected	-4.725		1	CLys2	-0.29	0.817902
2	control	Att6	25.59	2.38		4	Att4	control	3.675		2	CLys2	-1.735	0.300409
2	infected	Att6	17.25	-5.06		4	Att4	infected	-4.335		3	CLys2	0.09	1.06437
2	infected	Att6	17.23	-5.58		5	Att4	control	5.15		4	CLys2	-1.055	0.481297
2	control	Att4	26.23	3.16		5	Att4	infected	-4.885		5	CLys2	0.405	1.32409
2	control	Att4	26.4	3.19		1	Att10	control	9.145		1	CLys3	0.075	1.05336
2	infected	Att4	18.38	-3.93		1	Att10	infected	-2.22		2	CLys3	-1.74	0.29937
2	infected	Att4	18.44	-4.37		2	Att10	control	5.7		3	CLys3	0.145	1.10573
2	control	Att10	28.93	5.86		2	Att10	infected	-2.015		4	CLys3	-1.895	0.268874
2	control	Att10	28.75	5.54		3	Att10	control	3.085		5	CLys3	-0.16	0.895025
2	infected	Att10	20.55	-1.76		3	Att10	infected	-1.725		1	CLys4	1.575	2.97935
2	infected	Att10	20.54	-2.27		4	Att10	control	6.835		2	CLys4	-2.525	0.17374
2	control	Thau2	25.35	2.28		4	Att10	infected	-1.13		3	CLys4	0.215	1.1607
2	control	Thau2	25.34	2.13		5	Att10	control	8.325		4	CLys4	-0.875	0.545254
2	infected	Thau2	26.31	4		5	Att10	infected	-1.805		5	CLys4	1.34	2.53151
2	infected	Thau2	26.37	3.56		1	Thau2	control	3.405
2	control	Thau1	26.23	3.16		1	Thau2	infected	2.82
2	control	Thau1	26.26	3.05		2	Thau2	control	2.205
2	infected	Thau1	26.6	4.29		2	Thau2	infected	3.78
2	infected	Thau1	26.77	3.96		3	Thau2	control	2.2
2	control	Thau4	25.32	2.25		3	Thau2	infected	2.845
2	control	Thau4	25.3	2.09		4	Thau2	control	2.84
2	infected	Thau4	26.22	3.91		4	Thau2	infected	2.735
2	infected	Thau4	26.47	3.66		5	Thau2	control	2.915
2	control	ColLA	29.23	6.16		5	Thau2	infected	3.085
2	control	ColLA	28.97	5.76		1	Thau1	control	4.44
2	infected	ColLA	20.49	-1.82		1	Thau1	infected	3.93
2	infected	ColLA	20.46	-2.35		2	Thau1	control	3.105
2	control	RPS3	23.07			2	Thau1	infected	4.125
2	control	RPS3	23.21			3	Thau1	control	3.855
2	infected	RPS3	22.31			3	Thau1	infected	3.795
2	infected	RPS3	22.81			4	Thau1	control	4.12
1	control	ColLC	29.64	4.75		4	Thau1	infected	4.495
1	control	ColLC	29.88	5		5	Thau1	control	4.46
1	infected	ColLC	18.82	-3.35		5	Thau1	infected	4.15
1	infected	ColLC	18.89	-3.32		1	Thau4	control	3.38
2	control	ColLC	26.02	2.87		1	Thau4	infected	2.925
2	control	ColLC	26.2	3		2	Thau4	control	2.17
2	infected	ColLC	19.74	-2.78		2	Thau4	infected	3.785
2	infected	ColLC	19.79	-2.63		3	Thau4	control	2.245
1	control	ColLD	31.94	7.05		3	Thau4	infected	3.17
1	control	ColLD	32.12	7.24		4	Thau4	control	2.895
1	infected	ColLD	20.68	-1.49		4	Thau4	infected	2.865
1	infected	ColLD	20.72	-1.49		5	Thau4	control	2.895
2	control	ColLD	28.74	5.59		5	Thau4	infected	2.865
2	control	ColLD	28.82	5.62		1	ColLA	control	6.17
2	infected	ColLD	22.07	-0.45		1	ColLA	infected	-2.315
2	infected	ColLD	21.87	-0.55		2	ColLA	control	5.96
1	control	ColLB	36.62	11.73		2	ColLA	infected	-2.085
1	control	ColLB	37.17	12.29		3	ColLA	control	0.23
1	infected	ColLB	25.12	2.95		3	ColLA	infected	-1.51
1	infected	ColLB	25.19	2.98		4	ColLA	control	4.37
2	control	ColLB	32.97	9.82		4	ColLA	infected	-0.56
2	control	ColLB	32.65	9.45		5	ColLA	control	6.275
2	infected	ColLB	27.39	4.87		5	ColLA	infected	-1.985
2	infected	ColLB	27.6	5.18		1	ColLC	control	4.875
1	control	CLys1	28.75	3.86		1	ColLC	infected	-3.335
1	control	CLys1	29.09	4.21		2	ColLC	control	2.935
1	infected	CLys1	28.14	5.97		2	ColLC	infected	-2.705
1	infected	CLys1	28.11	5.9		3	ColLC	control	-1.82
2	control	CLys1	26.19	3.04		3	ColLC	infected	-3.83
2	control	CLys1	26.07	2.87		4	ColLC	control	3.445
2	infected	CLys1	28.58	6.06		4	ColLC	infected	-2.625
2	infected	CLys1	28.45	6.03		5	ColLC	control	3.735
1	control	CLys2	30.17	5.28		5	ColLC	infected	-3.34
1	control	CLys2	29.89	5.01		1	ColLD	control	7.145
1	infected	CLys2	27.58	5.41		1	ColLD	infected	-1.49
1	infected	CLys2	27.67	5.46		2	ColLD	control	5.605
2	control	CLys2	27.41	4.26		2	ColLD	infected	-0.5
2	control	CLys2	27.49	4.29		3	ColLD	control	0.995
2	infected	CLys2	28.44	5.92		3	ColLD	infected	0.035
2	infected	CLys2	28.52	6.1		4	ColLD	control	5.025
1	control	CLys3	28.32	3.43		4	ColLD	infected	-0.195
1	control	CLys3	28.24	3.36		5	ColLD	control	8.635
1	infected	CLys3	25.51	3.34		5	ColLD	infected	-0.3
1	infected	CLys3	25.51	3.3		1	ColLB	control	12.01
2	control	CLys3	25.61	2.46		1	ColLB	infected	2.965
2	control	CLys3	25.7	2.5		2	ColLB	control	9.635
2	infected	CLys3	26.64	4.12		2	ColLB	infected	5.025
2	infected	CLys3	26.74	4.32		3	ColLB	control	10.62
1	control	CLys4	30.34	5.45		3	ColLB	infected	4.035
1	control	CLys4	30.15	5.27		4	ColLB	control	10.48
1	infected	CLys4	25.95	3.78		4	ColLB	infected	5.48
1	infected	CLys4	26	3.79		5	ColLB	control	12.705
2	control	CLys4	26.01	2.86		5	ColLB	infected	4.18
2	control	CLys4	25.87	2.67		1	CLys1	control	4.035
2	infected	CLys4	27.75	5.23		1	CLys1	infected	5.935
2	infected	CLys4	27.77	5.35		2	CLys1	control	2.955
1	control	RPS3	24.89			2	CLys1	infected	6.045
1	control	RPS3	24.88			3	CLys1	control	3.73
1	infected	RPS3	22.17			3	CLys1	infected	5.33
1	infected	RPS3	22.21			4	CLys1	control	5.65
2	control	RPS3	23.15			4	CLys1	infected	6.015
2	control	RPS3	23.2			5	CLys1	control	5.995
2	infected	RPS3	22.52			5	CLys1	infected	5.32
2	infected	RPS3	22.42			1	CLys2	control	5.145
3	control	ColLC	21.96	-1.82		1	CLys2	infected	5.435
3	control	ColLC	22.09	-1.82		2	CLys2	control	4.275
3	infected	ColLC	18.82	-3.71		2	CLys2	infected	6.01
3	infected	ColLC	18.89	-3.95		3	CLys2	control	5.245
3	control	ColLD	24.88	1.1		3	CLys2	infected	5.155
3	control	ColLD	24.8	0.89		4	CLys2	control	5.465
3	infected	ColLD	22.61	0.08		4	CLys2	infected	6.52
3	infected	ColLD	22.83	-0.01		5	CLys2	control	6.295
3	control	ColLB	34.69	10.91		5	CLys2	infected	5.89
3	control	ColLB	34.24	10.33		1	CLys3	control	3.395
3	infected	ColLB	26.75	4.22		1	CLys3	infected	3.32
3	infected	ColLB	26.69	3.85		2	CLys3	control	2.48
3	control	CLys1	27.5	3.72		2	CLys3	infected	4.22
3	control	CLys1	27.65	3.74		3	CLys3	control	3.825
3	infected	CLys1	28.03	5.5		3	CLys3	infected	3.68
3	infected	CLys1	28	5.16		4	CLys3	control	3.68
3	control	CLys2	29.2	5.42		4	CLys3	infected	5.575
3	control	CLys2	28.98	5.07		5	CLys3	control	4.57
3	infected	CLys2	27.89	5.36		5	CLys3	infected	4.73
3	infected	CLys2	27.79	4.95		1	CLys4	control	5.36
3	control	CLys3	27.65	3.87		1	CLys4	infected	3.785
3	control	CLys3	27.69	3.78		2	CLys4	control	2.765
3	infected	CLys3	26.34	3.81		2	CLys4	infected	5.29
3	infected	CLys3	26.39	3.55		3	CLys4	control	5.87
3	control	CLys4	29.87	6.09		3	CLys4	infected	5.655
3	control	CLys4	29.56	5.65		4	CLys4	control	4.555
3	infected	CLys4	28.44	5.91		4	CLys4	infected	5.43
3	infected	CLys4	28.24	5.4		5	CLys4	control	6.23
3	control	RPS3	23.78			5	CLys4	infected	4.89
3	control	RPS3	23.91
3	infected	RPS3	22.53
3	infected	RPS3	22.84
3	control	Col1	35.05	11.45
3	control	Col1	35.36	11.46
3	infected	Col1	27	4.35
3	infected	Col1	26.89	4.23
3	control	Col5	32.03	8.43
3	control	Col5	32.26	8.36
3	infected	Col5	21.79	-0.86
3	infected	Col5	22.03	-0.63
3	control	Col8	32.31	8.71
3	control	Col8	32.38	8.48
3	infected	Col8	22.48	-0.17
3	infected	Col8	22.6	-0.06
3	control	SapL7	23.1	-0.5
3	control	SapL7	23.27	-0.63
3	infected	SapL7	19.58	-3.07
3	infected	SapL7	19.44	-3.22
3	control	Def3	21.68	-1.92
3	control	Def3	21.61	-2.29
3	infected	Def3	18.64	-4.01
3	infected	Def3	18.66	-4
3	control	Def1	31.28	7.68
3	control	Def1	31.7	7.8
3	infected	Def1	30.68	8.03
3	infected	Def1	30.6	7.94
3	control	Def7	23.91	0.31
3	control	Def7	23.76	-0.14
3	infected	Def7	22.06	-0.59
3	infected	Def7	22.13	-0.53
3	control	Att18	22.29	-1.31
3	control	Att18	22.37	-1.53
3	infected	Att18	18.36	-4.29
3	infected	Att18	18.42	-4.24
3	control	Att6	22.19	-1.41
3	control	Att6	22	-1.9
3	infected	Att6	17.22	-5.43
3	infected	Att6	17.26	-5.4
3	control	Att4	22.16	-1.44
3	control	Att4	22.2	-1.7
3	infected	Att4	17.92	-4.73
3	infected	Att4	17.94	-4.72
3	control	Att10	26.83	3.23
3	control	Att10	26.84	2.94
3	infected	Att10	20.96	-1.69
3	infected	Att10	20.9	-1.76
3	control	Thau2	25.88	2.28
3	control	Thau2	26.02	2.12
3	infected	Thau2	25.51	2.86
3	infected	Thau2	25.49	2.83
3	control	Thau1	27.57	3.97
3	control	Thau1	27.64	3.74
3	infected	Thau1	26.41	3.76
3	infected	Thau1	26.49	3.83
3	control	Thau4	26.04	2.44
3	control	Thau4	25.95	2.05
3	infected	Thau4	25.79	3.14
3	infected	Thau4	25.86	3.2
3	control	ColLA	23.98	0.38
3	control	ColLA	23.98	0.08
3	infected	ColLA	21.21	-1.44
3	infected	ColLA	21.08	-1.58
3	control	RPS3	23.6
3	control	RPS3	23.9
3	infected	RPS3	22.65
3	infected	RPS3	22.66
4	control	Col1	34.18	10.45
4	control	Col1	34.25	10.44
4	infected	Col1	26.74	4.08
4	infected	Col1	26.92	4.31
4	control	Col5	31.47	7.74
4	control	Col5	31.33	7.52
4	infected	Col5	22.8	0.14
4	infected	Col5	22.88	0.27
4	control	Col8	32	8.27
4	control	Col8	31.42	7.61
4	infected	Col8	23	0.34
4	infected	Col8	23.04	0.43
4	control	SapL7	24.93	1.2
4	control	SapL7	24.94	1.13
4	infected	SapL7	20.91	-1.75
4	infected	SapL7	20.77	-1.84
4	control	Def3	24.18	0.45
4	control	Def3	24.05	0.24
4	infected	Def3	19.03	-3.63
4	infected	Def3	19.01	-3.6
4	control	Def1	37.85	14.12
4	infected	Def1	30.68	8.02
4	infected	Def1	31.04	8.43
4	control	Att18	29.09	5.36
4	control	Att18	28.62	4.81
4	infected	Att18	19.27	-3.39
4	infected	Att18	19.3	-3.31
4	control	Att4	27.43	3.7
4	control	Att4	27.46	3.65
4	infected	Att4	18.28	-4.38
4	infected	Att4	18.32	-4.29
4	control	Thau2	26.77	3.04
4	control	Thau2	26.45	2.64
4	infected	Thau2	25.39	2.73
4	infected	Thau2	25.35	2.74
4	control	Thau4	26.52	2.79
4	control	Thau4	26.81	3
4	infected	Thau4	25.48	2.82
4	infected	Thau4	25.52	2.91
4	control	RPS3	23.73
4	control	RPS3	23.81
4	infected	RPS3	22.66
4	infected	RPS3	22.61
5	control	Col1	35.83	12.72
5	control	Col1	35.5	12.34
5	infected	Col1	26.32	3.47
5	infected	Col1	26.45	3.64
5	control	Col5	31.5	8.39
5	control	Col5	31.39	8.23
5	infected	Col5	21.94	-0.91
5	infected	Col5	21.85	-0.96
5	control	Col8	32.42	9.31
5	control	Col8	31.85	8.69
5	infected	Col8	21.97	-0.88
5	infected	Col8	21.71	-1.1
5	control	SapL7	26.52	3.41
5	control	SapL7	26.64	3.48
5	infected	SapL7	20.32	-2.53
5	infected	SapL7	20.22	-2.59
5	control	Def3	25.28	2.17
5	control	Def3	24.73	1.57
5	infected	Def3	19.24	-3.61
5	infected	Def3	19.12	-3.69
5	control	Def1	33.52	10.41
5	control	Def1	33.62	10.46
5	infected	Def1	29.33	6.48
5	infected	Def1	29.29	6.48
5	control	Att18	29.6	6.49
5	control	Att18	29.69	6.53
5	infected	Att18	18.44	-4.41
5	infected	Att18	18.5	-4.31
5	control	Att4	28.21	5.1
5	control	Att4	28.36	5.2
5	infected	Att4	17.98	-4.87
5	infected	Att4	17.91	-4.9
5	control	Thau2	26.04	2.93
5	control	Thau2	26.06	2.9
5	infected	Thau2	25.99	3.14
5	infected	Thau2	25.84	3.03
5	control	Thau4	26.15	3.04
5	control	Thau4	26.24	3.08
5	infected	Thau4	26.16	3.31
5	infected	Thau4	26.32	3.51
5	control	RPS3	23.11
5	control	RPS3	23.16
5	infected	RPS3	22.85
5	infected	RPS3	22.81
4	control	ColLC	27.53	3.53
4	control	ColLC	27.48	3.36
4	infected	ColLC	20.05	-2.55
4	infected	ColLC	20.02	-2.7
5	control	ColLC	27.02	3.81
5	control	ColLC	26.92	3.66
5	infected	ColLC	19.52	-3.34
5	infected	ColLC	19.74	-3.17
4	control	ColLD	29.12	5.12
4	control	ColLD	29.05	4.93
4	infected	ColLD	22.41	-0.19
4	infected	ColLD	22.52	-0.2
5	control	ColLD	31.83	8.62
5	control	ColLD	31.91	8.65
5	infected	ColLD	22.63	-0.23
5	infected	ColLD	22.54	-0.37
4	control	ColLB	34.54	10.54
4	control	ColLB	34.54	10.42
4	infected	ColLB	28.16	5.56
4	infected	ColLB	28.12	5.4
5	control	ColLB	35.95	12.74
5	control	ColLB	35.93	12.67
5	infected	ColLB	27.08	4.22
5	infected	ColLB	27.05	4.14
4	control	RPS3	24
4	control	RPS3	24.12
4	infected	RPS3	22.6
4	infected	RPS3	22.72
5	control	RPS3	23.21
5	control	RPS3	23.26
5	infected	RPS3	22.86
5	infected	RPS3	22.91
4	control	Def7	27.79	4.12
4	control	Def7	27.96	4.3
4	infected	Def7	22	-0.5
4	infected	Def7	21.9	-0.8
5	control	Def7	27.54	4.34
5	control	Def7	27.6	4.29
5	infected	Def7	22.16	-0.91
5	infected	Def7	22.08	-1.06
4	control	Att6	27.06	3.39
4	control	Att6	27.05	3.39
4	infected	Att6	18.55	-3.95
4	infected	Att6	18.64	-4.06
5	control	Att6	26.8	3.6
5	control	Att6	26.75	3.44
5	infected	Att6	17.85	-5.22
5	infected	Att6	17.99	-5.15
4	control	Att10	30.58	6.91
4	control	Att10	30.42	6.76
4	infected	Att10	21.4	-1.1
4	infected	Att10	21.54	-1.16
5	control	Att10	31.51	8.31
5	control	Att10	31.65	8.34
5	infected	Att10	21.36	-1.71
5	infected	Att10	21.24	-1.9
4	control	Thau1	27.78	4.11
4	control	Thau1	27.79	4.13
4	infected	Thau1	27.12	4.62
4	infected	Thau1	27.07	4.37
5	control	Thau1	27.71	4.51
5	control	Thau1	27.72	4.41
5	infected	Thau1	27.25	4.18
5	infected	Thau1	27.26	4.12
4	control	ColLA	28.01	4.34
4	control	ColLA	28.06	4.4
4	infected	ColLA	22.05	-0.45
4	infected	ColLA	22.03	-0.67
5	control	ColLA	29.49	6.29
5	control	ColLA	29.57	6.26
5	infected	ColLA	21.03	-2.04
5	infected	ColLA	21.21	-1.93
4	control	CLys1	29.34	5.67
4	control	CLys1	29.29	5.63
4	infected	CLys1	28.62	6.12
4	infected	CLys1	28.61	5.91
5	control	CLys1	29.24	6.04
5	control	CLys1	29.26	5.95
5	infected	CLys1	28.38	5.31
5	infected	CLys1	28.47	5.33
4	control	CLys2	29.12	5.45
4	control	CLys2	29.14	5.48
4	infected	CLys2	29.01	6.51
4	infected	CLys2	29.23	6.53
5	control	CLys2	29.5	6.3
5	control	CLys2	29.6	6.29
5	infected	CLys2	28.9	5.83
5	infected	CLys2	29.09	5.95
4	control	RPS3	23.67
4	control	RPS3	23.66
4	infected	RPS3	22.5
4	infected	RPS3	22.7
5	control	RPS3	23.2
5	control	RPS3	23.31
5	infected	RPS3	23.07
5	infected	RPS3	23.14
4	control	CLys3	27.47	3.64
4	control	CLys3	27.55	3.72
4	infected	CLys3	28.26	5.57
4	infected	CLys3	28.28	5.58
5	control	CLys3	27.58	4.58
5	control	CLys3	27.4	4.56
5	infected	CLys3	27.33	4.82
5	infected	CLys3	27.41	4.64
4	control	CLys4	28.4	4.57
4	control	CLys4	28.37	4.54
4	infected	CLys4	28.1	5.41
4	infected	CLys4	28.15	5.45
5	control	CLys4	29.22	6.22
5	control	CLys4	29.08	6.24
5	infected	CLys4	27.5	4.99
5	infected	CLys4	27.56	4.79
4	control	RPS3	23.83
4	control	RPS3	23.83
4	infected	RPS3	22.69
4	infected	RPS3	22.7
5	control	RPS3	23
5	control	RPS3	22.84
5	infected	RPS3	22.51
5	infected	RPS3	22.77
1	control	Def1	37.13	11.97
4	control	Def1	36.09	12.28
1	control	RPS3	25.16
4	control	RPS3	23.81

## Sheet: Chi 24h
Biol. Replicate	Treatment	Gene	CT	ΔCT (target - RPS3)		Biol. Replicate	Gene	Treatment	Mean ΔCT		Biol. Replicate	Gene	ΔΔCT (control-infected)	2^ΔΔCT		Gene	Mean 2^ΔΔCT	St.dev.	St.err.
1	control	Col1	38.24	13.46		1	Col1	control	13.31		1	Col1	5.81	56.1028		Col1	59.3676	79.33	35.4774
1	control	Col1	37.99	13.16		1	Col1	infected	7.5		2	Col1	4.46	22.0087		Col5	266.659	234.348	104.804
1	infected	Col1	32.56	7.55		2	Col1	control	13.52		3	Col1	-1.15	0.450625		Col8	182.221	155.435	69.5129
1	infected	Col1	32.43	7.45		2	Col1	infected	9.06		4	Col1	4.43	21.5557		SapL7	49.6217	57.3477	25.6467
1	control	Col5	32.25	7.47		3	Col1	control	5.055		5	Col1	7.62	196.72		Def3	28.5402	18.4942	8.27087
1	control	Col5	32.08	7.25		3	Col1	infected	6.205		1	Col5	7.645	200.159		Def1	25.3336	23.542	10.5283
1	infected	Col5	24.34	-0.67		4	Col1	control	11.975		2	Col5	9.06	533.742		Def7	50.4954	32.8463	14.6893
1	infected	Col5	25.08	0.1		4	Col1	infected	7.545		3	Col5	3.83	14.2215		Att18	301.391	345.89	154.687
1	control	Col8	33.56	8.78		5	Col1	control	11.365		4	Col5	6.555	94.0268		Att6	340.063	363.052	162.362
1	control	Col8	33.56	8.73		5	Col1	infected	3.745		5	Col5	8.94	491.143		Att4	375.655	383.78	171.632
1	infected	Col8	25.94	0.96		1	Col5	control	7.36		1	Col8	7.345	162.579		Att10	419.126	575.666	257.446
1	control	SapL7	30.09	5.31		1	Col5	infected	-0.285		2	Col8	8.755	432.034		Thau2	0.64383	0.238798	0.106794
1	control	SapL7	30.2	5.37		2	Col5	control	7.015		3	Col8	2.32	4.99332		Thau1	1.38976	0.398501	0.178215
1	infected	SapL7	22.93	-2.08		2	Col5	infected	-2.045		4	Col8	7.055	132.974		Thau4	0.577407	0.204526	0.0914668
1	infected	SapL7	23.34	-1.64		3	Col5	control	3.15		5	Col8	7.48	178.527		ColLA	71.0166	64.4995	28.8451
1	control	Def3	29.07	4.29		3	Col5	infected	-0.68		1	SapL7	7.2	147.033		ColLC	227.819	245.728	109.893
1	control	Def3	29.06	4.23		4	Col5	control	5.785		2	SapL7	3.695	12.9511		ColLD	194.326	311.473	139.295
1	infected	Def3	23.48	-1.53		4	Col5	infected	-0.77		3	SapL7	3.685	12.8616		ColLB	210.889	218.416	97.6787
1	infected	Def3	23.56	-1.42		5	Col5	control	7.575		4	SapL7	4.26	19.1597		CLys1	0.922702	0.472494	0.211306
1	control	Def1	38.33	13.5		5	Col5	infected	-1.365		5	SapL7	5.81	56.1028		CLys2	2.30694	1.23238	0.551137
1	infected	Def1	35.09	10.08		1	Col8	control	8.755		1	Def3	5.735	53.2607		CLys3	0.832499	0.400538	0.179126
1	control	Def7	31.61	6.83		1	Col8	infected	1.41		2	Def3	4.35	20.393		CLys4	0.966861	0.524869	0.234728
1	control	Def7	31.66	6.83		2	Col8	control	9.465		3	Def3	3.11	8.63383
1	infected	Def7	25.25	0.27		2	Col8	infected	0.71		4	Def3	4.185	18.1891
1	control	Att18	30.04	5.26		3	Col8	control	3.83		5	Def3	5.4	42.2243
1	control	Att18	29.99	5.16		3	Col8	infected	1.51		1	Def1	3.73	13.2691
1	infected	Att18	20.85	-4.16		4	Col8	control	8.605		2	Def1	3.14	8.81524
1	infected	Att18	21.15	-3.83		4	Col8	infected	1.55		3	Def1	1.765	3.39874
1	control	Att6	27.63	2.85		5	Col8	control	8.635		4	Def1	5.785	55.139
1	control	Att6	27.46	2.63		5	Col8	infected	1.155		5	Def1	5.525	46.0459
1	infected	Att6	18.21	-6.8		1	SapL7	control	5.34		1	Def7	5.915	60.3382
1	infected	Att6	18.19	-6.79		1	SapL7	infected	-1.86		2	Def7	5.505	45.4119
1	control	Att4	28.33	3.55		2	SapL7	control	2.705		3	Def7	3.35	10.1965
1	infected	Att4	18.67	-6.34		2	SapL7	infected	-0.99		4	Def7	6.635	99.388
1	infected	Att4	19.08	-5.9		3	SapL7	control	2.52		5	Def7	5.215	37.1425
1	control	Att10	30.52	5.74		3	SapL7	infected	-1.165		1	Att18	9.205	590.175
1	control	Att10	30.79	5.96		4	SapL7	control	4.025		2	Att18	6.86	116.162
1	infected	Att10	21.77	-3.24		4	SapL7	infected	-0.235		3	Att18	3.885	14.7741
1	infected	Att10	21.76	-3.22		5	SapL7	control	4.25		4	Att18	4.955	31.0173
1	control	Thau2	25.62	0.84		5	SapL7	infected	-1.56		5	Att18	9.56	754.826
1	control	Thau2	25.79	0.96		1	Def3	control	4.26		1	Att6	9.535	741.858
1	infected	Thau2	27.69	2.68		1	Def3	infected	-1.475		2	Att6	7.2	147.033
1	infected	Thau2	27.58	2.6		2	Def3	control	3.03		3	Att6	3.5	11.3137
1	control	Thau1	28.56	3.78		2	Def3	infected	-1.32		4	Att6	6.2	73.5167
1	control	Thau1	28.56	3.73		3	Def3	control	2.345		5	Att6	9.505	726.591
1	infected	Thau1	28.12	3.11		3	Def3	infected	-0.765		1	Att4	9.895	952.12
1	infected	Thau1	28.2	3.22		4	Def3	control	3.03		2	Att4	8.435	346.089
1	control	Thau4	26.92	2.14		4	Def3	infected	-1.155		3	Att4	3.985	15.8345
1	control	Thau4	26.68	1.85		5	Def3	control	3.89		4	Att4	5.605	48.6713
1	infected	Thau4	29.05	4.04		5	Def3	infected	-1.51		5	Att4	9.01	515.561
1	infected	Thau4	29.07	4.09		1	Def1	control	14.29		1	Att10	9.08	541.193
1	control	ColLA	34.73	9.95		1	Def1	infected	10.56		2	Att10	7.14	141.044
1	control	ColLA	34.43	9.6		2	Def1	control	14.32		3	Att10	2.77	6.82108
1	infected	ColLA	27.28	2.27		2	Def1	infected	11.18		4	Att10	4.99	31.779
1	infected	ColLA	27.34	2.36		3	Def1	control	14.52		5	Att10	10.425	1374.79
1	control	RPS3	24.78			3	Def1	infected	12.755		1	Thau2	-1.74	0.29937
1	control	RPS3	24.83			4	Def1	control	16.63		2	Thau2	-0.385	0.765779
1	infected	RPS3	25.01			4	Def1	infected	10.845		3	Thau2	-0.74	0.598739
1	infected	RPS3	24.98			5	Def1	control	17.295		4	Thau2	-0.715	0.609205
2	control	Col1	37.75	13.53		5	Def1	infected	11.77		5	Thau2	-0.08	0.946058
2	control	Col1	37.73	13.51		1	Def7	control	6.83		1	Thau1	0.59	1.50525
2	infected	Col1	33.88	9.16		1	Def7	infected	0.915		2	Thau1	1.015	2.0209
2	infected	Col1	33.68	8.96		2	Def7	control	5.415		3	Thau1	0.37	1.29235
2	control	Col5	31.13	6.91		2	Def7	infected	-0.09		4	Thau1	0.035	1.02456
2	control	Col5	31.34	7.12		3	Def7	control	4.355		5	Thau1	0.145	1.10573
2	infected	Col5	22.72	-2		3	Def7	infected	1.005		1	Thau4	-2.07	0.238159
2	infected	Col5	22.63	-2.09		4	Def7	control	7.025		2	Thau4	-0.445	0.734584
2	control	Col8	33.89	9.67		4	Def7	infected	0.39		3	Thau4	-0.595	0.662044
2	control	Col8	33.48	9.26		5	Def7	control	5.215		4	Thau4	-0.895	0.537747
2	infected	Col8	25.42	0.7		5	Def7	infected	0		5	Thau4	-0.485	0.714497
2	infected	Col8	25.44	0.72		1	Att18	control	5.21		1	ColLA	7.46	176.069
2	control	SapL7	26.91	2.69		1	Att18	infected	-3.995		2	ColLA	6.28	77.7085
2	control	SapL7	26.94	2.72		2	Att18	control	3.145		3	ColLA	2.46	5.50217
2	infected	SapL7	23.72	-1		2	Att18	infected	-3.715		4	ColLA	5.245	37.923
2	infected	SapL7	23.74	-0.98		3	Att18	control	0.035		5	ColLA	5.855	57.8803
2	control	Def3	27.38	3.16		3	Att18	infected	-3.85		1	ColLC	9.185	582.05
2	infected	Def3	23.42	-1.3		4	Att18	control	2.075		2	ColLC	6.975	125.801
2	infected	Def3	23.38	-1.34		4	Att18	infected	-2.88		3	ColLC	2.815	7.03719
2	infected	Def1	35.95	11.23		5	Att18	control	5.615		4	ColLC	5.465	44.1702
2	infected	Def1	35.85	11.13		5	Att18	infected	-3.945		5	ColLC	8.57	380.038
2	control	Def7	29.77	5.55		1	Att6	control	2.74		1	ColLD	9.53	739.292
2	control	Def7	29.5	5.28		1	Att6	infected	-6.795		2	ColLD	5.335	40.3641
2	infected	Def7	24.66	-0.06		2	Att6	control	0.99		3	ColLD	2.435	5.40764
2	control	Att18	27.38	3.16		2	Att6	infected	-6.21		4	ColLD	4.19	18.2522
2	control	Att18	27.35	3.13		3	Att6	control	-2.93		5	ColLD	7.395	168.313
2	infected	Att18	20.98	-3.74		3	Att6	infected	-6.43		1	ColLB	8.545	373.509
2	infected	Att18	21.03	-3.69		4	Att6	control	0.43		2	ColLB	9	512
2	control	Att6	25.25	1.03		4	Att6	infected	-5.77		3	ColLB	6.54	93.0542
2	control	Att6	25.17	0.95		5	Att6	control	2.96		4	ColLB	5.2	36.7583
2	infected	Att6	18.59	-6.13		5	Att6	infected	-6.545		5	ColLB	5.29	39.1245
2	infected	Att6	18.43	-6.29		1	Att4	control	3.775		1	CLys1	-1.175	0.442884
2	control	Att4	26.46	2.24		1	Att4	infected	-6.12		2	CLys1	0.695	1.61888
2	control	Att4	26.53	2.31		2	Att4	control	2.275		3	CLys1	-0.02	0.986233
2	infected	Att4	18.49	-6.23		2	Att4	infected	-6.16		4	CLys1	0.06	1.04247
2	infected	Att4	18.63	-6.09		3	Att4	control	-1.89		5	CLys1	-0.935	0.523042
2	control	Att10	29.62	5.4		3	Att4	infected	-5.875		1	CLys2	1.13	2.18859
2	control	Att10	29.47	5.25		4	Att4	control	0.135		2	CLys2	2.14	4.40762
2	infected	Att10	22.88	-1.84		4	Att4	infected	-5.47		3	CLys2	0.625	1.54221
2	infected	Att10	22.93	-1.79		5	Att4	control	3.11		4	CLys2	0.375	1.29684
2	control	Thau2	26.4	2.18		5	Att4	infected	-5.9		5	CLys2	1.07	2.09943
2	control	Thau2	26.35	2.13		1	Att10	control	5.85		1	CLys3	0.61	1.52626
2	infected	Thau2	27.26	2.54		1	Att10	infected	-3.23		2	CLys3	-0.39	0.76313
2	infected	Thau2	27.26	2.54		2	Att10	control	5.325		3	CLys3	-0.505	0.70466
2	control	Thau1	28.06	3.84		2	Att10	infected	-1.815		4	CLys3	-0.57	0.673617
2	control	Thau1	28.06	3.84		3	Att10	control	0.55		5	CLys3	-1.015	0.494828
2	infected	Thau1	27.54	2.82		3	Att10	infected	-2.22		1	CLys4	-0.52	0.697372
2	infected	Thau1	27.55	2.83		4	Att10	control	3.38		2	CLys4	0.835	1.78386
2	control	Thau4	27.57	3.35		4	Att10	infected	-1.61		3	CLys4	-1.22	0.429283
2	control	Thau4	27.34	3.12		5	Att10	control	7.44		4	CLys4	0.205	1.15269
2	infected	Thau4	28.37	3.65		5	Att10	infected	-2.985		5	CLys4	-0.375	0.771105
2	infected	Thau4	28.43	3.71		1	Thau2	control	0.9
2	control	ColLA	33.98	9.76		1	Thau2	infected	2.64
2	control	ColLA	33.65	9.43		2	Thau2	control	2.155
2	infected	ColLA	28.03	3.31		2	Thau2	infected	2.54
2	infected	ColLA	28.04	3.32		3	Thau2	control	2.095
2	control	RPS3	24.22			3	Thau2	infected	2.835
2	control	RPS3	24.22			4	Thau2	control	2.015
2	infected	RPS3	24.72			4	Thau2	infected	2.73
2	infected	RPS3	24.72			5	Thau2	control	2.475
3	control	Col1	29.35	5.08		5	Thau2	infected	2.555
3	control	Col1	29.23	5.03		1	Thau1	control	3.755
3	infected	Col1	30.9	6.25		1	Thau1	infected	3.165
3	infected	Col1	30.93	6.16		2	Thau1	control	3.84
3	control	Col5	27.45	3.18		2	Thau1	infected	2.825
3	control	Col5	27.32	3.12		3	Thau1	control	3.575
3	infected	Col5	24.11	-0.54		3	Thau1	infected	3.205
3	infected	Col5	23.95	-0.82		4	Thau1	control	3.13
3	control	Col8	28.02	3.75		4	Thau1	infected	3.095
3	control	Col8	28.11	3.91		5	Thau1	control	2.84
3	infected	Col8	26.22	1.57		5	Thau1	infected	2.695
3	infected	Col8	26.22	1.45		1	Thau4	control	1.995
3	control	SapL7	26.76	2.49		1	Thau4	infected	4.065
3	control	SapL7	26.75	2.55		2	Thau4	control	3.235
3	infected	SapL7	23.53	-1.12		2	Thau4	infected	3.68
3	infected	SapL7	23.56	-1.21		3	Thau4	control	3.655
3	control	Def3	26.55	2.28		3	Thau4	infected	4.25
3	control	Def3	26.61	2.41		4	Thau4	control	2.92
3	infected	Def3	23.95	-0.7		4	Thau4	infected	3.815
3	infected	Def3	23.94	-0.83		5	Thau4	control	3.245
3	control	Def1	38.42	14.15		5	Thau4	infected	3.73
3	infected	Def1	38.04	13.27		1	ColLA	control	9.775
3	control	Def7	28.58	4.31		1	ColLA	infected	2.315
3	control	Def7	28.6	4.4		2	ColLA	control	9.595
3	infected	Def7	25.74	1.09		2	ColLA	infected	3.315
3	infected	Def7	25.69	0.92		3	ColLA	control	6.145
3	control	Att18	24.28	0.01		3	ColLA	infected	3.685
3	control	Att18	24.26	0.06		4	ColLA	control	8.92
3	infected	Att18	20.81	-3.84		4	ColLA	infected	3.675
3	infected	Att18	20.91	-3.86		5	ColLA	control	8.205
3	control	Att6	21.32	-2.95		5	ColLA	infected	2.35
3	control	Att6	21.29	-2.91		1	ColLC	control	6.205
3	infected	Att6	18.32	-6.33		1	ColLC	infected	-2.98
3	infected	Att6	18.24	-6.53		2	ColLC	control	4.27
3	control	Att4	22.3	-1.97		2	ColLC	infected	-2.705
3	control	Att4	22.39	-1.81		3	ColLC	control	-0.15
3	infected	Att4	18.78	-5.87		3	ColLC	infected	-2.965
3	infected	Att4	18.89	-5.88		4	ColLC	control	3.42
3	control	Att10	24.79	0.52		4	ColLC	infected	-2.045
3	control	Att10	24.78	0.58		5	ColLC	control	6
3	infected	Att10	22.49	-2.16		5	ColLC	infected	-2.57
3	infected	Att10	22.49	-2.28		1	ColLD	control	8.43
3	control	Thau2	26.37	2.1		1	ColLD	infected	-1.1
3	control	Thau2	26.29	2.09		2	ColLD	control	4.34
3	infected	Thau2	27.55	2.9		2	ColLD	infected	-0.995
3	infected	Thau2	27.54	2.77		3	ColLD	control	2.23
3	control	Thau1	27.8	3.53		3	ColLD	infected	-0.205
3	control	Thau1	27.82	3.62		4	ColLD	control	5.605
3	infected	Thau1	27.97	3.32		4	ColLD	infected	1.415
3	infected	Thau1	27.86	3.09		5	ColLD	control	7.82
3	control	Thau4	27.9	3.63		5	ColLD	infected	0.425
3	control	Thau4	27.88	3.68		1	ColLB	control	12.09
3	infected	Thau4	28.88	4.23		1	ColLB	infected	3.545
3	infected	Thau4	29.04	4.27		2	ColLB	control	14.045
3	control	ColLA	30.33	6.06		2	ColLB	infected	5.045
3	control	ColLA	30.43	6.23		3	ColLB	control	10.765
3	infected	ColLA	28.75	3.98		3	ColLB	infected	4.225
3	control	RPS3	24.27			4	ColLB	control	12.805
3	control	RPS3	24.2			4	ColLB	infected	7.605
3	infected	RPS3	24.65			5	ColLB	control	13.5
3	infected	RPS3	24.77			5	ColLB	infected	8.21
4	control	Col1	36.73	12.18		1	CLys1	control	6.855
4	control	Col1	36.28	11.77		1	CLys1	infected	8.03
4	infected	Col1	32.45	7.76		2	CLys1	control	7.1
4	infected	Col1	32.33	7.33		2	CLys1	infected	6.405
4	control	Col5	30.19	5.64		3	CLys1	control	7.325
4	control	Col5	30.44	5.93		3	CLys1	infected	7.345
4	infected	Col5	24.23	-0.46		4	CLys1	control	7.315
4	control	Col8	33.01	8.46		4	CLys1	infected	7.255
4	control	Col8	33.26	8.75		5	CLys1	control	6.35
4	infected	Col8	26.45	1.76		5	CLys1	infected	7.285
4	infected	Col8	26.34	1.34		1	CLys2	control	7.51
4	control	SapL7	28.58	4.03		1	CLys2	infected	6.38
4	control	SapL7	28.53	4.02		2	CLys2	control	7.4
4	infected	SapL7	24.32	-0.37		2	CLys2	infected	5.26
4	infected	SapL7	24.9	-0.1		3	CLys2	control	6.19
4	control	Def3	27.58	3.03		3	CLys2	infected	5.565
4	control	Def3	27.54	3.03		4	CLys2	control	7.055
4	infected	Def3	23.71	-0.98		4	CLys2	infected	6.68
4	infected	Def3	23.67	-1.33		5	CLys2	control	6.325
4	infected	Def1	35.89	11.2		5	CLys2	infected	5.255
4	control	Def7	31.65	7.1		1	CLys3	control	7.09
4	control	Def7	31.46	6.95		1	CLys3	infected	6.48
4	infected	Def7	25.22	0.53		2	CLys3	control	5.945
4	infected	Def7	25.25	0.25		2	CLys3	infected	6.335
4	control	Att18	26.61	2.06		3	CLys3	control	5.755
4	control	Att18	26.6	2.09		3	CLys3	infected	6.26
4	infected	Att18	21.81	-2.88		4	CLys3	control	5.49
4	infected	Att18	22.12	-2.88		4	CLys3	infected	6.06
4	control	Att6	25.04	0.49		5	CLys3	control	5.4
4	control	Att6	24.88	0.37		5	CLys3	infected	6.415
4	infected	Att6	19.12	-5.57		1	CLys4	control	4.73
4	infected	Att6	19.03	-5.97		1	CLys4	infected	5.25
4	control	Att4	24.66	0.11		2	CLys4	control	4.875
4	control	Att4	24.67	0.16		2	CLys4	infected	4.04
4	infected	Att4	19.21	-5.48		3	CLys4	control	4.6
4	infected	Att4	19.54	-5.46		3	CLys4	infected	5.82
4	control	Att10	27.96	3.41		4	CLys4	control	4.38
4	control	Att10	27.86	3.35		4	CLys4	infected	4.175
4	infected	Att10	23.23	-1.46		5	CLys4	control	4.32
4	infected	Att10	23.24	-1.76		5	CLys4	infected	4.695
4	control	Thau2	26.51	1.96
4	control	Thau2	26.58	2.07
4	infected	Thau2	27.65	2.65
4	control	Thau1	27.71	3.16
4	control	Thau1	27.61	3.1
4	infected	Thau1	27.93	3.24
4	infected	Thau1	27.95	2.95
4	control	Thau4	27.43	2.88
4	control	Thau4	27.47	2.96
4	infected	Thau4	28.56	3.87
4	infected	Thau4	28.76	3.76
4	control	ColLA	33.74	9.19
4	control	ColLA	33.16	8.65
4	infected	ColLA	28.57	3.88
4	infected	ColLA	28.47	3.47
4	control	RPS3	24.55
4	control	RPS3	24.51
4	infected	RPS3	24.69
4	infected	RPS3	25
5	control	Col1	35.69	11.18
5	infected	Col1	29.34	3.83
5	infected	Col1	29.15	3.66
5	control	Col5	32.24	7.66
5	control	Col5	32	7.49
5	infected	Col5	24.21	-1.3
5	infected	Col5	24.06	-1.43
5	control	Col8	33.23	8.65
5	control	Col8	33.13	8.62
5	infected	Col8	26.76	1.25
5	infected	Col8	26.55	1.06
5	control	SapL7	28.78	4.2
5	control	SapL7	28.81	4.3
5	infected	SapL7	23.81	-1.7
5	infected	SapL7	24.07	-1.42
5	control	Def3	28.38	3.8
5	control	Def3	28.49	3.98
5	infected	Def3	23.79	-1.72
5	infected	Def3	24.19	-1.3
5	infected	Def1	36.43	10.92
5	control	Def7	29.74	5.16
5	control	Def7	29.78	5.27
5	infected	Def7	25.53	0.02
5	infected	Def7	25.47	-0.02
5	control	Att18	30	5.49
5	infected	Att18	21.31	-4.2
5	infected	Att18	21.8	-3.69
5	control	Att6	27.55	2.97
5	control	Att6	27.46	2.95
5	infected	Att6	19.08	-6.43
5	infected	Att6	18.83	-6.66
5	control	Att4	27.64	3.06
5	control	Att4	27.67	3.16
5	infected	Att4	19.6	-5.91
5	infected	Att4	19.6	-5.89
5	control	Att10	31.95	7.37
5	control	Att10	32.02	7.51
5	infected	Att10	22.54	-2.97
5	infected	Att10	22.49	-3
5	control	Thau2	27.04	2.46
5	control	Thau2	27	2.49
5	infected	Thau2	28.05	2.54
5	infected	Thau2	28.06	2.57
5	control	Thau1	27.29	2.71
5	control	Thau1	27.48	2.97
5	infected	Thau1	28.17	2.66
5	infected	Thau1	28.22	2.73
5	control	Thau4	27.55	2.97
5	control	Thau4	28.03	3.52
5	infected	Thau4	29.33	3.82
5	infected	Thau4	29.13	3.64
5	control	ColLA	32.53	7.95
5	control	ColLA	32.97	8.46
5	infected	ColLA	27.88	2.37
5	infected	ColLA	27.82	2.33
5	control	RPS3	24.58
5	control	RPS3	24.51
5	infected	RPS3	25.51
5	infected	RPS3	25.49
1	control	ColLC	30.57	6.07
1	control	ColLC	30.75	6.34
1	infected	ColLC	21.92	-2.68
1	infected	ColLC	21.5	-3.28
1	control	ColLD	32.72	8.22
1	control	ColLD	33.05	8.64
1	infected	ColLD	23.61	-0.99
1	infected	ColLD	23.57	-1.21
1	control	ColLB	36.66	12.25
1	infected	ColLB	28.12	3.52
1	infected	ColLB	28.35	3.57
1	control	CLys1	31.32	6.82
1	control	CLys1	31.3	6.89
1	infected	CLys1	32.6	8
1	infected	CLys1	32.84	8.06
1	control	CLys2	31.92	7.42
1	control	CLys2	32.01	7.6
1	infected	CLys2	31.04	6.44
1	infected	CLys2	31.1	6.32
1	control	CLys3	31.68	7.18
1	control	CLys3	31.41	7
1	infected	CLys3	31.21	6.61
1	infected	CLys3	31.13	6.35
1	control	CLys4	29.1	4.6
1	control	CLys4	29.27	4.86
1	infected	CLys4	29.89	5.29
1	infected	CLys4	29.99	5.21
1	control	RPS3	24.5
1	control	RPS3	24.41
1	infected	RPS3	24.6
1	infected	RPS3	24.78
2	control	ColLC	28.86	4.5
2	control	ColLC	28.36	4.04
2	infected	ColLC	22.95	-2.64
2	infected	ColLC	22.91	-2.77
2	control	ColLD	28.69	4.33
2	control	ColLD	28.67	4.35
2	infected	ColLD	24.51	-1.08
2	infected	ColLD	24.77	-0.91
2	control	ColLB	38.38	14.02
2	infected	ColLB	30.62	5.03
2	infected	ColLB	30.74	5.06
2	control	CLys1	31.45	7.09
2	control	CLys1	31.43	7.11
2	infected	CLys1	32.08	6.49
2	infected	CLys1	32	6.32
2	control	CLys2	31.13	6.77
2	control	CLys2	32.35	8.03
2	infected	CLys2	30.46	4.87
2	infected	CLys2	31.33	5.65
2	control	CLys3	30.34	5.98
2	control	CLys3	30.23	5.91
2	infected	CLys3	31.88	6.29
2	infected	CLys3	32.06	6.38
2	control	CLys4	29.24	4.88
2	control	CLys4	29.19	4.87
2	infected	CLys4	29.53	3.94
2	infected	CLys4	29.82	4.14
2	control	RPS3	24.36
2	control	RPS3	24.32
2	infected	RPS3	25.59
2	infected	RPS3	25.68
3	control	ColLC	24.4	-0.14
3	control	ColLC	24.38	-0.16
3	infected	ColLC	21.68	-2.88
3	infected	ColLC	21.67	-3.05
3	control	ColLD	26.71	2.17
3	control	ColLD	26.83	2.29
3	infected	ColLD	24.43	-0.13
3	infected	ColLD	24.44	-0.28
3	control	ColLB	35.35	10.81
3	infected	ColLB	28.67	4.11
3	infected	ColLB	29.06	4.34
3	control	CLys1	31.98	7.44
3	control	CLys1	31.75	7.21
3	infected	CLys1	31.78	7.22
3	infected	CLys1	32.19	7.47
3	control	CLys2	30.93	6.39
3	control	CLys2	30.53	5.99
3	infected	CLys2	30.15	5.59
3	infected	CLys2	30.26	5.54
3	control	CLys3	30.41	5.87
3	control	CLys3	30.18	5.64
3	infected	CLys3	30.87	6.31
3	infected	CLys3	30.93	6.21
3	control	CLys4	28.99	4.45
3	control	CLys4	29.29	4.75
3	infected	CLys4	30.44	5.88
3	infected	CLys4	30.48	5.76
3	control	RPS3	24.54
3	control	RPS3	24.54
3	infected	RPS3	24.56
3	infected	RPS3	24.72
4	control	ColLC	27.72	3.28
4	control	ColLC	27.9	3.56
4	infected	ColLC	22.69	-1.71
4	infected	ColLC	22.38	-2.38
4	control	ColLD	30.03	5.59
4	control	ColLD	29.96	5.62
4	infected	ColLD	25.95	1.55
4	infected	ColLD	26.04	1.28
4	control	ColLB	37.24	12.8
4	infected	ColLB	32.07	7.67
4	infected	ColLB	32.3	7.54
4	control	CLys1	31.69	7.25
4	control	CLys1	31.72	7.38
4	infected	CLys1	31.89	7.49
4	infected	CLys1	31.78	7.02
4	control	CLys2	31.36	6.92
4	control	CLys2	31.53	7.19
4	infected	CLys2	31.2	6.8
4	infected	CLys2	31.32	6.56
4	control	CLys3	29.99	5.55
4	control	CLys3	29.77	5.43
4	infected	CLys3	30.59	6.19
4	infected	CLys3	30.69	5.93
4	control	CLys4	28.81	4.37
4	control	CLys4	28.73	4.39
4	infected	CLys4	28.6	4.2
4	infected	CLys4	28.91	4.15
4	control	RPS3	24.44
4	control	RPS3	24.34
4	infected	RPS3	24.4
4	infected	RPS3	24.76
5	control	ColLC	30.87	5.85
5	control	ColLC	30.91	6.15
5	infected	ColLC	22.58	-2.48
5	infected	ColLC	22.3	-2.66
5	control	ColLD	32.41	7.39
5	control	ColLD	33.01	8.25
5	infected	ColLD	25.42	0.36
5	infected	ColLD	25.45	0.49
5	control	ColLB	38.18	13.42
5	infected	ColLB	33.22	8.16
5	infected	ColLB	33.22	8.26
5	control	CLys1	31.34	6.32
5	control	CLys1	31.14	6.38
5	infected	CLys1	32.37	7.31
5	infected	CLys1	32.22	7.26
5	control	CLys2	31.08	6.06
5	control	CLys2	31.35	6.59
5	infected	CLys2	30.55	5.49
5	infected	CLys2	29.98	5.02
5	control	CLys3	30.18	5.16
5	control	CLys3	30.4	5.64
5	infected	CLys3	31.68	6.62
5	infected	CLys3	31.17	6.21
5	control	CLys4	29.19	4.17
5	control	CLys4	29.23	4.47
5	infected	CLys4	29.91	4.85
5	infected	CLys4	29.5	4.54
5	control	RPS3	25.02
5	control	RPS3	24.76
5	infected	RPS3	25.06
5	infected	RPS3	24.96
1	control	Att4	28.3	4
1	control	ColLB	36.23	11.93
1	control	RPS3	24.3
2	control	Def3	27.13	2.9
2	control	ColLB	38.3	14.07
2	control	RPS3	24.23
3	control	Def1	39.2	14.89
3	control	ColLB	35.03	10.72
3	control	RPS3	24.31
4	control	Def1	40.67	16.34
4	control	Def1	41.33	16.92
4	control	ColLB	37.22	12.81
4	control	RPS3	24.33
4	control	RPS3	24.41
5	control	Col1	35.89	11.55
5	control	Att18	30.08	5.74
5	control	ColLB	37.92	13.58
5	control	RPS3	24.34
1	infected	Col8	26.53	1.86
1	infected	Def1	35.71	11.04
1	infected	Def7	26.23	1.56
1	infected	RPS3	24.67
2	infected	Def7	24.59	-0.12
2	infected	RPS3	24.71
3	infected	ColLA	28.2	3.39
3	infected	Def1	37.05	12.24
3	infected	RPS3	24.81
4	infected	Col5	23.92	-1.08
4	infected	Thau2	27.5	2.81
4	infected	Def1	35.49	10.49
4	infected	RPS3	N/A
5	infected	Def1	36.15	12.62
5	infected	RPS3	23.53
1	control	Def1	39.48	15.08
1	control	RPS3	24.4
2	control	Def1	38.43	14.24
2	control	Def1	38.61	14.4
2	control	RPS3	24.19
2	control	RPS3	24.21
5	control	Def1	41.58	17.51
5	control	Def1	41.38	17.08
5	control	RPS3	24.07
5	control	RPS3	24.3

## Sheet: Bio 24h
Biol. Replicate	Treatment	Gene	CT	ΔCT (target - RPS3)		Biol. Replicate	Gene	Treatment	Mean ΔCT		Biol. Replicate	Gene	ΔΔCT (control-infected)	2^ΔΔCT		Gene	Mean 2^ΔΔCT	St.dev.	St.err.
1	control	Col1	35.85	14.18		1	Col1	control	14.025		1	Col1	3.505	11.353		Col1	1246.45	1200.88	537.049
1	infected	Col1	32.5	10.47		1	Col1	infected	10.52		2	Col1	10.375	1327.96		Col5	638.728	1127.5	504.235
1	infected	Col1	32.69	10.57		2	Col1	control	14.715		3	Col1	11.045	2112.89		Col8	355.375	439.288	196.455
1	control	Col5	29.11	7.46		2	Col1	infected	4.34		4	Col1	6.28	77.7085		SapL7	25.8561	21.7542	9.72876
1	control	Col5	29.18	7.51		3	Col1	control	16.38		5	Col1	11.4	2702.35		Def3	80.2051	72.4099	32.3827
1	infected	Col5	22.63	0.6		3	Col1	infected	5.335		1	Col5	6.99	127.116		Def1	23.0214	17.1827	7.68432
1	infected	Col5	22.51	0.39		4	Col1	control	11.695		2	Col5	5.195	36.6312		Def7	719.133	1338.28	598.498
1	control	Col8	30.73	9.08		4	Col1	infected	5.415		3	Col5	8.6	388.023		Att18	936.793	1779.49	795.811
1	control	Col8	30.66	8.99		5	Col1	control	14.845		4	Col5	2.1	4.28709		Att6	428.769	820.589	366.979
1	infected	Col8	24.35	2.32		5	Col1	infected	3.445		5	Col5	11.365	2637.58		Att4	338.725	581.089	259.871
1	infected	Col8	24.32	2.2		1	Col5	control	7.485		1	Col8	6.775	109.516		Att10	544.062	1065.39	476.458
1	control	SapL7	25.78	4.13		1	Col5	infected	0.495		2	Col8	7.625	197.403		Thau2	0.452966	0.246374	0.110182
1	control	SapL7	25.97	4.3		2	Col5	control	4.88		3	Col8	8.5	362.039		Thau1	0.665238	0.0991978	0.0443626
1	infected	SapL7	20.71	-1.32		2	Col5	infected	-0.315		4	Col8	1.48	2.78949		Thau4	0.468219	0.220156	0.0984565
1	infected	SapL7	20.9	-1.22		3	Col5	control	8.77		5	Col8	10.11	1105.13		ColLA	801.486	1152.26	515.307
1	control	Def3	25.59	3.94		3	Col5	infected	0.17		1	SapL7	5.485	44.7867		ColLC	227.646	306.423	137.037
1	control	Def3	25.5	3.83		4	Col5	control	1.72		2	SapL7	1.97	3.91768		ColLD	3609.63	4973.13	2224.05
1	infected	Def3	19.66	-2.37		4	Col5	infected	-0.38		3	SapL7	3.925	15.1895		ColLB	176.75	220.153	98.4553
1	infected	Def3	19.75	-2.37		5	Col5	control	10.505		4	SapL7	3.6	12.1257		CLys1	0.520147	0.315529	0.141109
1	control	Def1	36.83	15.18		5	Col5	infected	-0.86		5	SapL7	5.735	53.2607		CLys2	1.54766	1.00431	0.449141
1	infected	Def1	32.1	9.98		1	Col8	control	9.035		1	Def3	6.255	76.3735		CLys3	0.451007	0.159695	0.0714177
1	control	Def7	37.11	15.46		1	Col8	infected	2.26		2	Def3	2.01	4.02782		CLys4	0.819821	0.340204	0.152144
1	control	Def7	37.28	15.61		2	Col8	control	8.905		3	Def3	6.96	124.5
1	infected	Def7	35.14	13.11		2	Col8	infected	1.28		4	Def3	4.235	18.8305
1	infected	Def7	35.1	12.98		3	Col8	control	11		5	Def3	7.47	177.294
1	control	Att18	23.21	1.56		3	Col8	infected	2.5		1	Def1	5.03	32.6724
1	control	Att18	23.24	1.57		4	Col8	control	2.985		2	Def1	2.825	7.08614
1	infected	Att18	18.35	-3.68		4	Col8	infected	1.505		3	Def1	4.47	22.1618
1	infected	Att18	18.59	-3.53		5	Col8	control	11.795		4	Def1	2.7	6.49802
1	control	Att6	21.89	0.24		5	Col8	infected	1.685		5	Def1	5.545	46.6887
1	control	Att6	21.86	0.19		1	SapL7	control	4.215		1	Def7	2.49	5.61778
1	infected	Att6	16.81	-5.22		1	SapL7	infected	-1.27		2	Def7	11.59	3082.75
1	infected	Att6	16.59	-5.53		2	SapL7	control	0.985		3	Def7	8.955	496.276
1	control	Att4	23.77	2.12		2	SapL7	infected	-0.985		4	Def7	-0.545	0.685391
1	control	Att4	23.87	2.2		3	SapL7	control	3.635		5	Def7	3.37	10.3388
1	infected	Att4	18.29	-3.74		3	SapL7	infected	-0.29		1	Att18	5.17	36.0019
1	infected	Att4	18.23	-3.89		4	SapL7	control	1.145		2	Att18	2.275	4.83998
1	control	Att10	25.23	3.58		4	SapL7	infected	-2.455		3	Att18	9.035	524.573
1	control	Att10	25.2	3.53		5	SapL7	control	2.98		4	Att18	4.495	22.5491
1	infected	Att10	20.24	-1.79		5	SapL7	infected	-2.755		5	Att18	12	4096
1	infected	Att10	20.26	-1.86		1	Def3	control	3.885		1	Att6	5.59	48.1679
1	control	Thau2	24.18	2.53		1	Def3	infected	-2.37		2	Att6	2.845	7.18506
1	control	Thau2	24.17	2.5		2	Def3	control	-0.99		3	Att6	7.525	184.183
1	infected	Thau2	24.81	2.78		2	Def3	infected	-3		4	Att6	3.725	13.2232
1	infected	Thau2	24.83	2.71		3	Def3	control	3.775		5	Att6	10.885	1891.09
1	control	Thau1	24.43	2.78		3	Def3	infected	-3.185		1	Att4	5.975	62.9005
1	control	Thau1	24.49	2.82		4	Def3	control	0.115		2	Att4	3.37	10.3388
1	infected	Thau1	25.29	3.26		4	Def3	infected	-4.12		3	Att4	7.885	236.386
1	infected	Thau1	25.24	3.12		5	Def3	control	3.25		4	Att4	4.225	18.7004
1	control	Thau4	24.34	2.69		5	Def3	infected	-4.22		5	Att4	10.415	1365.3
1	control	Thau4	24.29	2.62		1	Def1	control	14.76		1	Att10	5.38	41.6429
1	infected	Thau4	25.12	3.09		1	Def1	infected	9.73		2	Att10	3.405	10.5927
1	infected	Thau4	24.93	2.81		2	Def1	control	12.13		3	Att10	7.735	213.043
1	control	ColLA	26.62	4.97		2	Def1	infected	9.305		4	Att10	3.47	11.0809
1	control	ColLA	26.52	4.85		3	Def1	control	14.04		5	Att10	11.255	2443.95
1	infected	ColLA	21.62	-0.41		3	Def1	infected	9.57		1	Thau2	-0.23	0.852635
1	infected	ColLA	21.74	-0.38		4	Def1	control	11.165		2	Thau2	-1.59	0.332171
1	control	RPS3	21.65			4	Def1	infected	8.465		3	Thau2	-2.3	0.203063
1	control	RPS3	21.67			5	Def1	control	14.46		4	Thau2	-1.025	0.49141
1	infected	RPS3	22.03			5	Def1	infected	8.915		5	Thau2	-1.375	0.385553
1	infected	RPS3	22.12			1	Def7	control	15.535		1	Thau1	-0.39	0.76313
2	control	Col1	37.4	14.73		1	Def7	infected	13.045		2	Thau1	-0.78	0.582367
2	control	Col1	37.13	14.7		2	Def7	control	15.315		3	Thau1	-0.85	0.554785
2	infected	Col1	26.44	4.4		2	Def7	infected	3.725		4	Thau1	-0.38	0.768438
2	infected	Col1	26.35	4.28		3	Def7	control	10.955		5	Thau1	-0.605	0.657471
2	control	Col5	27.44	4.77		3	Def7	infected	2		1	Thau4	-0.295	0.815072
2	control	Col5	27.42	4.99		4	Def7	control	2.7		2	Thau4	-1.355	0.390935
2	infected	Col5	21.86	-0.18		4	Def7	infected	3.245		3	Thau4	-2.22	0.214641
2	infected	Col5	21.62	-0.45		5	Def7	control	5.55		4	Thau4	-1	0.5
2	control	Col8	31.32	8.65		5	Def7	infected	2.18		5	Thau4	-1.25	0.420448
2	control	Col8	31.59	9.16		1	Att18	control	1.565		1	ColLA	5.305	39.5334
2	infected	Col8	23.43	1.39		1	Att18	infected	-3.605		2	ColLA	2.82	7.06162
2	infected	Col8	23.24	1.17		2	Att18	control	-0.97		3	ColLA	10.39	1341.84
2	control	SapL7	23.6	0.93		2	Att18	infected	-3.245		4	ColLA	4.74	26.7228
2	control	SapL7	23.47	1.04		3	Att18	control	4.93		5	ColLA	11.34	2592.27
2	infected	SapL7	21.04	-1		3	Att18	infected	-4.105		1	ColLC	4.735	26.6304
2	infected	SapL7	21.1	-0.97		4	Att18	control	0.16		2	ColLC	2.185	4.54727
2	control	Def3	21.46	-1.21		4	Att18	infected	-4.335		3	ColLC	8.35	326.288
2	control	Def3	21.66	-0.77		5	Att18	control	7.79		4	ColLC	5.825	56.6891
2	infected	Def3	19.02	-3.02		5	Att18	infected	-4.21		5	ColLC	9.5	724.077
2	infected	Def3	19.09	-2.98		1	Att6	control	0.215		1	ColLD	7.285	155.957
2	control	Def1	34.76	12.09		1	Att6	infected	-5.375		2	ColLD	1.02	2.02792
2	control	Def1	34.6	12.17		2	Att6	control	-2.4		3	ColLD	12.77	6984.79
2	infected	Def1	31.16	9.12		2	Att6	infected	-5.245		4	ColLD	7.415	170.662
2	control	Def7	37.76	15.09		3	Att6	control	1.735		5	ColLD	13.39	10734.7
2	infected	Def7	25.8	3.76		3	Att6	infected	-5.79		1	ColLB	4.395	21.0391
2	infected	Def7	25.76	3.69		4	Att6	control	-2.61		2	ColLB	2.675	6.38639
2	control	Att18	21.59	-1.08		4	Att6	infected	-6.335		3	ColLB	8.625	394.806
2	control	Att18	21.57	-0.86		5	Att6	control	4.775		4	ColLB	4.455	21.9325
2	infected	Att18	18.87	-3.17		5	Att6	infected	-6.11		5	ColLB	8.78	439.586
2	infected	Att18	18.75	-3.32		1	Att4	control	2.16		1	CLys1	-0.09	0.939523
2	control	Att6	20.06	-2.61		1	Att4	infected	-3.815		2	CLys1	-0.395	0.760489
2	control	Att6	20.24	-2.19		2	Att4	control	-0.435		3	CLys1	-2.425	0.18621
2	infected	Att6	16.89	-5.15		2	Att4	infected	-3.805		4	CLys1	-1.495	0.354781
2	infected	Att6	16.73	-5.34		3	Att4	control	3.9		5	CLys1	-1.475	0.359733
2	control	Att4	22.07	-0.6		3	Att4	infected	-3.985		1	CLys2	1.635	3.10588
2	control	Att4	22.16	-0.27		4	Att4	control	-0.29		2	CLys2	-0.36	0.779165
2	infected	Att4	18.29	-3.75		4	Att4	infected	-4.515		3	CLys2	-0.015	0.989657
2	infected	Att4	18.21	-3.86		5	Att4	control	5.825		4	CLys2	1.01	2.01391
2	control	Att10	24.12	1.45		5	Att4	infected	-4.59		5	CLys2	-0.235	0.849685
2	control	Att10	24.1	1.67		1	Att10	control	3.555		1	CLys3	-0.505	0.70466
2	infected	Att10	20.2	-1.84		1	Att10	infected	-1.825		2	CLys3	-1.275	0.413225
2	infected	Att10	20.22	-1.85		2	Att10	control	1.56		3	CLys3	-1.64	0.320856
2	control	Thau2	24.07	1.4		2	Att10	infected	-1.845		4	CLys3	-1.01	0.496546
2	control	Thau2	24.08	1.65		3	Att10	control	5.92		5	CLys3	-1.645	0.319746
2	infected	Thau2	25.13	3.09		3	Att10	infected	-1.815		1	CLys4	0.215	1.1607
2	infected	Thau2	25.21	3.14		4	Att10	control	0.935		2	CLys4	-1.685	0.311003
2	control	Thau1	24.62	1.95		4	Att10	infected	-2.535		3	CLys4	-0.615	0.65293
2	control	Thau1	24.75	2.32		5	Att10	control	8.22		4	CLys4	-0.085	0.942785
2	infected	Thau1	24.92	2.88		5	Att10	infected	-3.035		5	CLys4	0.045	1.03168
2	infected	Thau1	25.02	2.95		1	Thau2	control	2.515
2	control	Thau4	24.27	1.6		1	Thau2	infected	2.745
2	control	Thau4	24.52	2.09		2	Thau2	control	1.525
2	infected	Thau4	25.28	3.24		2	Thau2	infected	3.115
2	infected	Thau4	25.23	3.16		3	Thau2	control	2.41
2	control	ColLA	24.37	1.7		3	Thau2	infected	4.71
2	control	ColLA	24.27	1.84		4	Thau2	control	2.285
2	infected	ColLA	20.95	-1.09		4	Thau2	infected	3.31
2	infected	ColLA	21.06	-1.01		5	Thau2	control	2.165
2	control	RPS3	22.67			5	Thau2	infected	3.54
2	control	RPS3	22.43			1	Thau1	control	2.8
2	infected	RPS3	22.04			1	Thau1	infected	3.19
2	infected	RPS3	22.07			2	Thau1	control	2.135
3	control	Col1	38.53	16.47		2	Thau1	infected	2.915
3	control	Col1	38.83	16.29		3	Thau1	control	2.49
3	infected	Col1	27.64	5.48		3	Thau1	infected	3.34
3	infected	Col1	27.42	5.19		4	Thau1	control	1.985
3	control	Col5	31.06	9		4	Thau1	infected	2.365
3	control	Col5	31.08	8.54		5	Thau1	control	1.815
3	infected	Col5	22.4	0.24		5	Thau1	infected	2.42
3	infected	Col5	22.33	0.1		1	Thau4	control	2.655
3	control	Col8	33.49	11.43		1	Thau4	infected	2.95
3	control	Col8	33.11	10.57		2	Thau4	control	1.845
3	infected	Col8	24.76	2.6		2	Thau4	infected	3.2
3	infected	Col8	24.63	2.4		3	Thau4	control	2.685
3	control	SapL7	26.03	3.97		3	Thau4	infected	4.905
3	control	SapL7	25.84	3.3		4	Thau4	control	2.4
3	infected	SapL7	21.83	-0.33		4	Thau4	infected	3.4
3	infected	SapL7	21.98	-0.25		5	Thau4	control	2.535
3	control	Def3	26.14	4.08		5	Thau4	infected	3.785
3	control	Def3	26.01	3.47		1	ColLA	control	4.91
3	infected	Def3	19.01	-3.15		1	ColLA	infected	-0.395
3	infected	Def3	19.01	-3.22		2	ColLA	control	1.77
3	control	Def1	36.44	14.38		2	ColLA	infected	-1.05
3	control	Def1	36.24	13.7		3	ColLA	control	9.155
3	infected	Def1	31.86	9.63		3	ColLA	infected	-1.235
3	control	Def7	33.4	11.34		4	ColLA	control	3.225
3	control	Def7	33.11	10.57		4	ColLA	infected	-1.515
3	infected	Def7	24.25	2.09		5	ColLA	control	9.365
3	infected	Def7	24.14	1.91		5	ColLA	infected	-1.975
3	control	Att18	27.3	5.24		1	ColLC	control	2.345
3	control	Att18	27.16	4.62		1	ColLC	infected	-2.39
3	infected	Att18	18.08	-4.08		2	ColLC	control	0.035
3	infected	Att18	18.1	-4.13		2	ColLC	infected	-2.15
3	control	Att6	24.13	2.07		3	ColLC	control	5.87
3	control	Att6	23.94	1.4		3	ColLC	infected	-2.48
3	infected	Att6	16.48	-5.68		4	ColLC	control	2.57
3	infected	Att6	16.33	-5.9		4	ColLC	infected	-3.255
3	control	Att4	26.19	4.13		5	ColLC	control	6.19
3	control	Att4	26.21	3.67		5	ColLC	infected	-3.31
3	infected	Att4	18.06	-4.1		1	ColLD	control	7.015
3	infected	Att4	18.36	-3.87		1	ColLD	infected	-0.27
3	control	Att10	28.38	6.32		2	ColLD	control	0.75
3	control	Att10	28.06	5.52		2	ColLD	infected	-0.27
3	infected	Att10	20.34	-1.82		3	ColLD	control	11.875
3	infected	Att10	20.42	-1.81		3	ColLD	infected	-0.895
3	control	Thau2	24.73	2.67		4	ColLD	control	5.99
3	control	Thau2	24.69	2.15		4	ColLD	infected	-1.425
3	infected	Thau2	26.88	4.72		5	ColLD	control	11.185
3	infected	Thau2	26.93	4.7		5	ColLD	infected	-2.205
3	control	Thau1	24.77	2.71		1	ColLB	control	14.91
3	control	Thau1	24.81	2.27		1	ColLB	infected	10.515
3	infected	Thau1	25.49	3.33		2	ColLB	control	10.875
3	infected	Thau1	25.58	3.35		2	ColLB	infected	8.2
3	control	Thau4	24.96	2.9		3	ColLB	control	16.21
3	control	Thau4	25.01	2.47		3	ColLB	infected	7.585
3	infected	Thau4	27.17	5.01		4	ColLB	control	12.415
3	infected	Thau4	27.03	4.8		4	ColLB	infected	7.96
3	control	ColLA	31.53	9.47		5	ColLB	control	15.675
3	control	ColLA	31.38	8.84		5	ColLB	infected	6.895
3	infected	ColLA	20.9	-1.26		1	CLys1	control	5.87
3	infected	ColLA	21.02	-1.21		1	CLys1	infected	5.96
3	control	RPS3	22.06			2	CLys1	control	5.375
3	control	RPS3	22.54			2	CLys1	infected	5.77
3	infected	RPS3	22.16			3	CLys1	control	5.08
3	infected	RPS3	22.23			3	CLys1	infected	7.505
4	control	Col1	34.13	11.92		4	CLys1	control	4.62
4	control	Col1	33.68	11.47		4	CLys1	infected	6.115
4	infected	Col1	28.12	5.43		5	CLys1	control	4.33
4	infected	Col1	27.98	5.4		5	CLys1	infected	5.805
4	control	Col5	23.9	1.69		1	CLys2	control	6.98
4	control	Col5	23.96	1.75		1	CLys2	infected	5.345
4	infected	Col5	22.1	-0.59		2	CLys2	control	5.07
4	infected	Col5	22.41	-0.17		2	CLys2	infected	5.43
4	control	Col8	25.16	2.95		3	CLys2	control	6.555
4	control	Col8	25.23	3.02		3	CLys2	infected	6.57
4	infected	Col8	24.13	1.44		4	CLys2	control	6.345
4	infected	Col8	24.15	1.57		4	CLys2	infected	5.335
4	control	SapL7	23.4	1.19		5	CLys2	control	5.135
4	control	SapL7	23.31	1.1		5	CLys2	infected	5.37
4	infected	SapL7	20.03	-2.66		1	CLys3	control	3.195
4	infected	SapL7	20.33	-2.25		1	CLys3	infected	3.7
4	control	Def3	22.38	0.17		2	CLys3	control	2.34
4	control	Def3	22.27	0.06		2	CLys3	infected	3.615
4	infected	Def3	18.53	-4.16		3	CLys3	control	3.145
4	infected	Def3	18.5	-4.08		3	CLys3	infected	4.785
4	control	Def1	33.15	10.94		4	CLys3	control	2.46
4	control	Def1	33.6	11.39		4	CLys3	infected	3.47
4	infected	Def1	31.09	8.4		5	CLys3	control	1.945
4	infected	Def1	31.11	8.53		5	CLys3	infected	3.59
4	control	Def7	24.97	2.76		1	CLys4	control	3.895
4	control	Def7	24.85	2.64		1	CLys4	infected	3.68
4	infected	Def7	25.85	3.16		2	CLys4	control	3.36
4	infected	Def7	25.91	3.33		2	CLys4	infected	5.045
4	control	Att18	22.33	0.12		3	CLys4	control	4.65
4	control	Att18	22.41	0.2		3	CLys4	infected	5.265
4	infected	Att18	18.24	-4.45		4	CLys4	control	3.47
4	infected	Att18	18.36	-4.22		4	CLys4	infected	3.555
4	control	Att6	19.61	-2.6		5	CLys4	control	3.835
4	control	Att6	19.59	-2.62		5	CLys4	infected	3.79
4	infected	Att6	16.37	-6.32
4	infected	Att6	16.23	-6.35
4	control	Att4	21.82	-0.39
4	control	Att4	22.02	-0.19
4	infected	Att4	18.04	-4.65
4	infected	Att4	18.2	-4.38
4	control	Att10	23.19	0.98
4	control	Att10	23.1	0.89
4	infected	Att10	20.1	-2.59
4	infected	Att10	20.1	-2.48
4	control	Thau2	24.5	2.29
4	control	Thau2	24.49	2.28
4	infected	Thau2	25.9	3.21
4	infected	Thau2	25.99	3.41
4	control	Thau1	24.18	1.97
4	control	Thau1	24.21	2
4	infected	Thau1	25.02	2.33
4	infected	Thau1	24.98	2.4
4	control	Thau4	24.59	2.38
4	control	Thau4	24.63	2.42
4	infected	Thau4	26	3.31
4	infected	Thau4	26.07	3.49
4	control	ColLA	25.4	3.19
4	control	ColLA	25.47	3.26
4	infected	ColLA	20.99	-1.7
4	infected	ColLA	21.25	-1.33
4	control	RPS3	22.21
4	control	RPS3	22.21
4	infected	RPS3	22.69
4	infected	RPS3	22.58
5	control	Col1	37.75	15.46
5	infected	Col1	25.92	3.47
5	infected	Col1	26.17	3.42
5	control	Col5	32.73	10.16
5	control	Col5	33.14	10.85
5	infected	Col5	21.49	-0.96
5	infected	Col5	21.99	-0.76
5	control	Col8	34.26	11.69
5	infected	Col8	24.27	1.82
5	infected	Col8	24.3	1.55
5	control	SapL7	25.43	2.86
5	control	SapL7	25.39	3.1
5	infected	SapL7	19.61	-2.84
5	infected	SapL7	20.08	-2.67
5	control	Def3	25.61	3.04
5	control	Def3	25.75	3.46
5	infected	Def3	18.44	-4.01
5	infected	Def3	18.32	-4.43
5	control	Def1	36.76	14.47
5	infected	Def1	31.58	8.83
5	control	Def7	28.09	5.52
5	control	Def7	27.87	5.58
5	infected	Def7	24.8	2.35
5	infected	Def7	24.76	2.01
5	control	Att18	30.16	7.59
5	control	Att18	30.28	7.99
5	infected	Att18	18.51	-3.94
5	infected	Att18	18.27	-4.48
5	control	Att6	27.43	4.86
5	control	Att6	26.98	4.69
5	infected	Att6	16.68	-5.77
5	infected	Att6	16.3	-6.45
5	control	Att4	28.16	5.59
5	control	Att4	28.35	6.06
5	infected	Att4	17.95	-4.5
5	infected	Att4	18.07	-4.68
5	control	Att10	30.56	7.99
5	control	Att10	30.74	8.45
5	infected	Att10	19.58	-2.87
5	infected	Att10	19.55	-3.2
5	control	Thau2	24.66	2.09
5	control	Thau2	24.53	2.24
5	infected	Thau2	26.05	3.6
5	infected	Thau2	26.23	3.48
5	control	Thau1	24.21	1.64
5	control	Thau1	24.28	1.99
5	infected	Thau1	25.01	2.56
5	infected	Thau1	25.03	2.28
5	control	Thau4	25.05	2.48
5	control	Thau4	24.88	2.59
5	infected	Thau4	26.35	3.9
5	infected	Thau4	26.42	3.67
5	control	ColLA	31.8	9.23
5	control	ColLA	31.79	9.5
5	infected	ColLA	20.33	-2.12
5	infected	ColLA	20.92	-1.83
5	control	RPS3	22.57
5	control	RPS3	22.29
5	infected	RPS3	22.45
5	infected	RPS3	22.75
1	control	ColLC	24.23	2.22
1	control	ColLC	24.18	2.47
1	infected	ColLC	20.15	-2.26
1	infected	ColLC	20.01	-2.52
1	control	ColLD	28.9	6.89
1	control	ColLD	28.85	7.14
1	infected	ColLD	22.2	-0.21
1	infected	ColLD	22.2	-0.33
1	control	ColLB	36.53	14.52
1	infected	ColLB	33.18	10.77
1	infected	ColLB	32.79	10.26
1	control	CLys1	27.72	5.71
1	control	CLys1	27.74	6.03
1	infected	CLys1	28.21	5.8
1	infected	CLys1	28.65	6.12
1	control	CLys2	28.67	6.66
1	control	CLys2	29.01	7.3
1	infected	CLys2	27.97	5.56
1	infected	CLys2	27.66	5.13
1	control	CLys3	25.08	3.07
1	control	CLys3	25.03	3.32
1	infected	CLys3	26.03	3.62
1	infected	CLys3	26.31	3.78
1	control	CLys4	25.8	3.79
1	control	CLys4	25.71	4
1	infected	CLys4	26.13	3.72
1	infected	CLys4	26.17	3.64
1	control	RPS3	22.01
1	control	RPS3	21.71
1	infected	RPS3	22.41
1	infected	RPS3	22.53
2	control	ColLC	22.34	0.03
2	control	ColLC	22.33	0.04
2	infected	ColLC	19.92	-1.98
2	infected	ColLC	19.76	-2.32
2	control	ColLD	22.96	0.65
2	control	ColLD	23.14	0.85
2	infected	ColLD	21.77	-0.13
2	infected	ColLD	21.67	-0.41
2	control	ColLB	33.35	11.04
2	control	ColLB	33	10.71
2	infected	ColLB	30.17	8.27
2	infected	ColLB	30.21	8.13
2	control	CLys1	27.67	5.36
2	control	CLys1	27.68	5.39
2	infected	CLys1	27.74	5.84
2	infected	CLys1	27.78	5.7
2	control	CLys2	27.34	5.03
2	control	CLys2	27.4	5.11
2	infected	CLys2	27.42	5.52
2	infected	CLys2	27.42	5.34
2	control	CLys3	24.66	2.35
2	control	CLys3	24.62	2.33
2	infected	CLys3	25.61	3.71
2	infected	CLys3	25.6	3.52
2	control	CLys4	25.62	3.31
2	control	CLys4	25.7	3.41
2	infected	CLys4	27.05	5.15
2	infected	CLys4	27.02	4.94
2	control	RPS3	22.31
2	control	RPS3	22.29
2	infected	RPS3	21.9
2	infected	RPS3	22.08
3	control	ColLC	27.93	5.84
3	control	ColLC	28.02	5.9
3	infected	ColLC	19.77	-2.43
3	infected	ColLC	19.72	-2.53
3	control	ColLD	34.04	11.95
3	control	ColLD	33.92	11.8
3	infected	ColLD	21.28	-0.92
3	infected	ColLD	21.38	-0.87
3	infected	ColLB	29.82	7.62
3	infected	ColLB	29.8	7.55
3	control	CLys1	27.21	5.12
3	control	CLys1	27.16	5.04
3	infected	CLys1	29.92	7.72
3	infected	CLys1	29.54	7.29
3	control	CLys2	28.65	6.56
3	control	CLys2	28.67	6.55
3	infected	CLys2	28.76	6.56
3	infected	CLys2	28.83	6.58
3	control	CLys3	25.26	3.17
3	control	CLys3	25.24	3.12
3	infected	CLys3	27.03	4.83
3	infected	CLys3	26.99	4.74
3	control	CLys4	26.71	4.62
3	control	CLys4	26.8	4.68
3	infected	CLys4	27.33	5.13
3	infected	CLys4	27.65	5.4
3	control	RPS3	22.09
3	control	RPS3	22.12
3	infected	RPS3	22.2
3	infected	RPS3	22.25
4	control	ColLC	24.94	2.62
4	control	ColLC	24.75	2.52
4	infected	ColLC	19.26	-3.07
4	infected	ColLC	19.06	-3.44
4	control	ColLD	28.17	5.85
4	control	ColLD	28.36	6.13
4	infected	ColLD	20.99	-1.34
4	infected	ColLD	20.99	-1.51
4	control	ColLB	34.96	12.64
4	control	ColLB	34.42	12.19
4	infected	ColLB	30.27	7.94
4	infected	ColLB	30.48	7.98
4	control	CLys1	26.89	4.57
4	control	CLys1	26.9	4.67
4	infected	CLys1	28.48	6.15
4	infected	CLys1	28.58	6.08
4	control	CLys2	28.64	6.32
4	control	CLys2	28.6	6.37
4	infected	CLys2	27.8	5.47
4	infected	CLys2	27.7	5.2
4	control	CLys3	24.76	2.44
4	control	CLys3	24.71	2.48
4	infected	CLys3	25.89	3.56
4	infected	CLys3	25.88	3.38
4	control	CLys4	25.74	3.42
4	control	CLys4	25.75	3.52
4	infected	CLys4	25.94	3.61
4	infected	CLys4	26	3.5
4	control	RPS3	22.32
4	control	RPS3	22.23
4	infected	RPS3	22.33
4	infected	RPS3	22.5
5	control	ColLC	28.64	6.36
5	control	ColLC	28.53	6.02
5	infected	ColLC	19.25	-3.02
5	infected	ColLC	19.15	-3.6
5	control	ColLD	33.56	11.28
5	control	ColLD	33.6	11.09
5	infected	ColLD	20.23	-2.04
5	infected	ColLD	20.38	-2.37
5	control	ColLB	38.01	15.73
5	control	ColLB	38.13	15.62
5	infected	ColLB	29.36	7.09
5	infected	ColLB	29.45	6.7
5	control	CLys1	26.7	4.42
5	control	CLys1	26.75	4.24
5	infected	CLys1	28.36	6.09
5	infected	CLys1	28.27	5.52
5	control	CLys2	27.45	5.17
5	control	CLys2	27.61	5.1
5	infected	CLys2	27.87	5.6
5	infected	CLys2	27.89	5.14
5	control	CLys3	24.35	2.07
5	control	CLys3	24.33	1.82
5	infected	CLys3	26.1	3.83
5	infected	CLys3	26.1	3.35
5	control	CLys4	26.27	3.99
5	control	CLys4	26.19	3.68
5	infected	CLys4	26.27	4
5	infected	CLys4	26.33	3.58
5	control	RPS3	22.28
5	control	RPS3	22.51
5	infected	RPS3	22.27
5	infected	RPS3	22.75
1	control	Col1	35.52	13.87
1	control	Def1	35.99	14.34
1	control	ColLB	36.95	15.3
1	control	RPS3	21.65
2	control	Def7	37.73	15.54
2	control	RPS3	22.19
2	control	RPS3	22.22
3	control	ColLB	38.1	16.01
3	control	ColLB	38.62	16.41
3	control	RPS3	22.09
3	control	RPS3	22.21
5	control	Col1	36.75	14.23
5	control	Col8	34.42	11.9
5	control	Def1	36.97	14.45
5	control	RPS3	22.52
1	infected	Def1	31.81	9.48
1	infected	RPS3	22.33
2	infected	Def1	31.44	9.49
2	infected	RPS3	21.95
3	infected	Def1	31.72	9.51
3	infected	RPS3	22.21
5	infected	Def1	31.29	9
5	infected	RPS3	22.29

## Sheet: R_input_AMPs
gene	population	ddct
Col1	Ger24	13.28
Col1	Ger24	13.23
Col1	Ger24	13.88
Col1	Ger24	8.645
Col1	Ger24	8.025
Col5	Ger24	8.04
Col5	Ger24	5.88
Col5	Ger24	7.18
Col5	Ger24	7.675
Col5	Ger24	7.845
Col8	Ger24	6.92
Col8	Ger24	6.73
Col8	Ger24	6.99
Col8	Ger24	7.38
Col8	Ger24	9.02
SapL7	Ger24	1.63
SapL7	Ger24	1.42
SapL7	Ger24	1.71
SapL7	Ger24	3.705
SapL7	Ger24	1.865
Def3	Ger24	1.14
Def3	Ger24	1.26
Def3	Ger24	1.56
Def3	Ger24	4.05
Def3	Ger24	3.25
Def1	Ger24	12.19
Def1	Ger24	12.24
Def1	Ger24	13.12
Def1	Ger24	1.06
Def1	Ger24	4.33
Def7	Ger24	2.22
Def7	Ger24	1.19
Def7	Ger24	2.29
Def7	Ger24	2.49
Def7	Ger24	2.8
Att18	Ger24	4.91
Att18	Ger24	4.61
Att18	Ger24	4.74
Att18	Ger24	8.01
Att18	Ger24	5.87
Att6	Ger24	3.6
Att6	Ger24	3.85
Att6	Ger24	4.34
Att6	Ger24	7.745
Att6	Ger24	5.425
Att4	Ger24	6.41
Att4	Ger24	5.85
Att4	Ger24	6.76
Att4	Ger24	6.91
Att4	Ger24	6.48
Att10	Ger24	4.18
Att10	Ger24	4.54
Att10	Ger24	5.23
Att10	Ger24	7.575
Att10	Ger24	5.455
Thau2	Ger24	-2.43
Thau2	Ger24	-2.48
Thau2	Ger24	-2.16
Thau2	Ger24	-1.025
Thau2	Ger24	-1.235
Thau1	Ger24	-0.09
Thau1	Ger24	-0.36
Thau1	Ger24	0.36
Thau1	Ger24	-0.225
Thau1	Ger24	0.13
Thau4	Ger24	-2.68
Thau4	Ger24	-2.63
Thau4	Ger24	-1.95
Thau4	Ger24	-1.19
Thau4	Ger24	-1.415
ColLA	Ger24	2.71
ColLA	Ger24	3.03
ColLA	Ger24	3.54
ColLA	Ger24	8.02
ColLA	Ger24	5.395
ColLC	Ger24	2.14
ColLC	Ger24	2.25
ColLC	Ger24	2.43
ColLC	Ger24	7.28
ColLC	Ger24	4.365
ColLD	Ger24	-2.13
ColLD	Ger24	0.08
ColLD	Ger24	0.19
ColLD	Ger24	8.64
ColLD	Ger24	5.78
ColLB	Ger24	1.94
ColLB	Ger24	1.8
ColLB	Ger24	1.97
ColLB	Ger24	3.7
ColLB	Ger24	4.415
CLys1	Ger24	-2.57
CLys1	Ger24	-2.69
CLys1	Ger24	-2.57
CLys1	Ger24	-0.69
CLys1	Ger24	-0.785
CLys2	Ger24	4.2
CLys2	Ger24	0.37
CLys2	Ger24	0.32
CLys2	Ger24	1.43
CLys2	Ger24	0.345
CLys3	Ger24	0.58
CLys3	Ger24	0.41
CLys3	Ger24	0.32
CLys3	Ger24	-1.44
CLys3	Ger24	-1.03
CLys4	Ger24	-1.17
CLys4	Ger24	-1.3
CLys4	Ger24	-1.07
CLys4	Ger24	-1.605
CLys4	Ger24	1.42
Col1	Fr24	12.99
Col1	Fr24	16.125
Col1	Fr24	9.95
Col1	Fr24	9.21
Col1	Fr24	14.345
Col5	Fr24	8.895
Col5	Fr24	8.005
Col5	Fr24	1.745
Col5	Fr24	8.365
Col5	Fr24	10.485
Col8	Fr24	9.32
Col8	Fr24	8.47
Col8	Fr24	2.56
Col8	Fr24	9.095
Col8	Fr24	11.465
SapL7	Fr24	6.265
SapL7	Fr24	5.075
SapL7	Fr24	3.455
SapL7	Fr24	4.335
SapL7	Fr24	6.75
Def3	Fr24	6.615
Def3	Fr24	5.085
Def3	Fr24	3.315
Def3	Fr24	4.84
Def3	Fr24	7.69
Def1	Fr24	6.21
Def1	Fr24	14.72
Def1	Fr24	2.735
Def1	Fr24	6.33
Def1	Fr24	7.15
Def7	Fr24	7.745
Def7	Fr24	6.425
Def7	Fr24	4.685
Def7	Fr24	6.87
Def7	Fr24	9.47
Att18	Fr24	9.75
Att18	Fr24	7.885
Att18	Fr24	4.09
Att18	Fr24	9.62
Att18	Fr24	10.78
Att6	Fr24	7.83
Att6	Fr24	6.195
Att6	Fr24	2.98
Att6	Fr24	9.6
Att6	Fr24	10
Att4	Fr24	9.135
Att4	Fr24	7.755
Att4	Fr24	3.86
Att4	Fr24	10.38
Att4	Fr24	10.375
Att10	Fr24	7.86
Att10	Fr24	6.415
Att10	Fr24	3.23
Att10	Fr24	10.135
Att10	Fr24	10.145
Thau2	Fr24	0.47
Thau2	Fr24	-1.145
Thau2	Fr24	-0.195
Thau2	Fr24	-1.54
Thau2	Fr24	-0.705
Thau1	Fr24	0.49
Thau1	Fr24	-0.21
Thau1	Fr24	-0.425
Thau1	Fr24	-0.96
Thau1	Fr24	0.245
Thau4	Fr24	0.465
Thau4	Fr24	-0.96
Thau4	Fr24	-0.135
Thau4	Fr24	-0.535
Thau4	Fr24	-0.685
ColLA	Fr24	9.465
ColLA	Fr24	6.82
ColLA	Fr24	3.485
ColLA	Fr24	8.45
ColLA	Fr24	10.71
ColLC	Fr24	8.185
ColLC	Fr24	5.63
ColLC	Fr24	3.585
ColLC	Fr24	7.905
ColLC	Fr24	9.775
ColLD	Fr24	12.065
ColLD	Fr24	7.43
ColLD	Fr24	4.625
ColLD	Fr24	10.05
ColLD	Fr24	11.16
ColLB	Fr24	8.05
ColLB	Fr24	8.565
ColLB	Fr24	6.905
ColLB	Fr24	7.025
ColLB	Fr24	13.365
CLys1	Fr24	-0.99
CLys1	Fr24	-2.135
CLys1	Fr24	-2.405
CLys1	Fr24	-1.755
CLys1	Fr24	-2.105
CLys2	Fr24	0.585
CLys2	Fr24	0.82
CLys2	Fr24	-0.33
CLys2	Fr24	-0.86
CLys2	Fr24	0.82
CLys3	Fr24	0.205
CLys3	Fr24	-0.185
CLys3	Fr24	-0.585
CLys3	Fr24	-0.735
CLys3	Fr24	-0.64
CLys4	Fr24	1.12
CLys4	Fr24	0.285
CLys4	Fr24	0.83
CLys4	Fr24	-0.82
CLys4	Fr24	-0.395
Col1	Ko24	6.045
Col1	Ko24	8.07
Col1	Ko24	7.165
Col1	Ko24	6.25
Col1	Ko24	8.975
Col5	Ko24	8.105
Col5	Ko24	7.485
Col5	Ko24	9.14
Col5	Ko24	7.425
Col5	Ko24	9.245
Col8	Ko24	9.045
Col8	Ko24	9.19
Col8	Ko24	8.71
Col8	Ko24	7.555
Col8	Ko24	9.99
SapL7	Ko24	4.54
SapL7	Ko24	3.305
SapL7	Ko24	2.58
SapL7	Ko24	2.96
SapL7	Ko24	6.005
Def3	Ko24	5.625
Def3	Ko24	2.495
Def3	Ko24	1.9
Def3	Ko24	3.96
Def3	Ko24	5.52
Def1	Ko24	5.835
Def1	Ko24	3.675
Def1	Ko24	-0.245
Def1	Ko24	4.975
Def1	Ko24	3.955
Def7	Ko24	6.595
Def7	Ko24	2.5
Def7	Ko24	0.645
Def7	Ko24	4.86
Def7	Ko24	5.3
Att18	Ko24	9.66
Att18	Ko24	8.03
Att18	Ko24	2.845
Att18	Ko24	8.435
Att18	Ko24	10.87
Att6	Ko24	9.33
Att6	Ko24	7.91
Att6	Ko24	3.76
Att6	Ko24	7.395
Att6	Ko24	8.705
Att4	Ko24	9.38
Att4	Ko24	7.325
Att4	Ko24	3.155
Att4	Ko24	8.01
Att4	Ko24	10.035
Att10	Ko24	11.365
Att10	Ko24	7.715
Att10	Ko24	4.81
Att10	Ko24	7.965
Att10	Ko24	10.13
Thau2	Ko24	0.585
Thau2	Ko24	-1.575
Thau2	Ko24	-0.645
Thau2	Ko24	0.105
Thau2	Ko24	-0.17
Thau1	Ko24	0.51
Thau1	Ko24	-1.02
Thau1	Ko24	0.06
Thau1	Ko24	-0.375
Thau1	Ko24	0.31
Thau4	Ko24	0.455
Thau4	Ko24	-1.615
Thau4	Ko24	-0.925
Thau4	Ko24	0.03
Thau4	Ko24	0.03
ColLA	Ko24	8.485
ColLA	Ko24	8.045
ColLA	Ko24	1.74
ColLA	Ko24	4.93
ColLA	Ko24	8.26
ColLC	Ko24	8.21
ColLC	Ko24	5.64
ColLC	Ko24	2.01
ColLC	Ko24	6.07
ColLC	Ko24	7.075
ColLD	Ko24	8.635
ColLD	Ko24	6.105
ColLD	Ko24	0.96
ColLD	Ko24	5.22
ColLD	Ko24	8.935
ColLB	Ko24	9.045
ColLB	Ko24	4.61
ColLB	Ko24	6.585
ColLB	Ko24	5
ColLB	Ko24	8.525
CLys1	Ko24	-1.9
CLys1	Ko24	-3.09
CLys1	Ko24	-1.6
CLys1	Ko24	-0.365
CLys1	Ko24	0.675
CLys2	Ko24	-0.29
CLys2	Ko24	-1.735
CLys2	Ko24	0.09
CLys2	Ko24	-1.055
CLys2	Ko24	0.405
CLys3	Ko24	0.075
CLys3	Ko24	-1.74
CLys3	Ko24	0.145
CLys3	Ko24	-1.895
CLys3	Ko24	-0.16
CLys4	Ko24	1.575
CLys4	Ko24	-2.525
CLys4	Ko24	0.215
CLys4	Ko24	-0.875
CLys4	Ko24	1.34
Col1	Chi24	5.81
Col1	Chi24	4.46
Col1	Chi24	-1.15
Col1	Chi24	4.43
Col1	Chi24	7.62
Col5	Chi24	7.645
Col5	Chi24	9.06
Col5	Chi24	3.83
Col5	Chi24	6.555
Col5	Chi24	8.94
Col8	Chi24	7.345
Col8	Chi24	8.755
Col8	Chi24	2.32
Col8	Chi24	7.055
Col8	Chi24	7.48
SapL7	Chi24	7.2
SapL7	Chi24	3.695
SapL7	Chi24	3.685
SapL7	Chi24	4.26
SapL7	Chi24	5.81
Def3	Chi24	5.735
Def3	Chi24	4.35
Def3	Chi24	3.11
Def3	Chi24	4.185
Def3	Chi24	5.4
Def1	Chi24	3.73
Def1	Chi24	3.14
Def1	Chi24	1.765
Def1	Chi24	5.785
Def1	Chi24	5.525
Def7	Chi24	5.915
Def7	Chi24	5.505
Def7	Chi24	3.35
Def7	Chi24	6.635
Def7	Chi24	5.215
Att18	Chi24	9.205
Att18	Chi24	6.86
Att18	Chi24	3.885
Att18	Chi24	4.955
Att18	Chi24	9.56
Att6	Chi24	9.535
Att6	Chi24	7.2
Att6	Chi24	3.5
Att6	Chi24	6.2
Att6	Chi24	9.505
Att4	Chi24	9.895
Att4	Chi24	8.435
Att4	Chi24	3.985
Att4	Chi24	5.605
Att4	Chi24	9.01
Att10	Chi24	9.08
Att10	Chi24	7.14
Att10	Chi24	2.77
Att10	Chi24	4.99
Att10	Chi24	10.425
Thau2	Chi24	-1.74
Thau2	Chi24	-0.385
Thau2	Chi24	-0.74
Thau2	Chi24	-0.715
Thau2	Chi24	-0.08
Thau1	Chi24	0.59
Thau1	Chi24	1.015
Thau1	Chi24	0.37
Thau1	Chi24	0.035
Thau1	Chi24	0.145
Thau4	Chi24	-2.07
Thau4	Chi24	-0.445
Thau4	Chi24	-0.595
Thau4	Chi24	-0.895
Thau4	Chi24	-0.485
ColLA	Chi24	7.46
ColLA	Chi24	6.28
ColLA	Chi24	2.46
ColLA	Chi24	5.245
ColLA	Chi24	5.855
ColLC	Chi24	9.185
ColLC	Chi24	6.975
ColLC	Chi24	2.815
ColLC	Chi24	5.465
ColLC	Chi24	8.57
ColLD	Chi24	9.53
ColLD	Chi24	5.335
ColLD	Chi24	2.435
ColLD	Chi24	4.19
ColLD	Chi24	7.395
ColLB	Chi24	8.545
ColLB	Chi24	9
ColLB	Chi24	6.54
ColLB	Chi24	5.2
ColLB	Chi24	5.29
CLys1	Chi24	-1.175
CLys1	Chi24	0.695
CLys1	Chi24	-0.02
CLys1	Chi24	0.06
CLys1	Chi24	-0.935
CLys2	Chi24	1.13
CLys2	Chi24	2.14
CLys2	Chi24	0.625
CLys2	Chi24	0.375
CLys2	Chi24	1.07
CLys3	Chi24	0.61
CLys3	Chi24	-0.39
CLys3	Chi24	-0.505
CLys3	Chi24	-0.57
CLys3	Chi24	-1.015
CLys4	Chi24	-0.52
CLys4	Chi24	0.835
CLys4	Chi24	-1.22
CLys4	Chi24	0.205
CLys4	Chi24	-0.375
Col1	Bio24	3.505
Col1	Bio24	10.375
Col1	Bio24	11.045
Col1	Bio24	6.28
Col1	Bio24	11.4
Col5	Bio24	6.99
Col5	Bio24	5.195
Col5	Bio24	8.6
Col5	Bio24	2.1
Col5	Bio24	11.365
Col8	Bio24	6.775
Col8	Bio24	7.625
Col8	Bio24	8.5
Col8	Bio24	1.48
Col8	Bio24	10.11
SapL7	Bio24	5.485
SapL7	Bio24	1.97
SapL7	Bio24	3.925
SapL7	Bio24	3.6
SapL7	Bio24	5.735
Def3	Bio24	6.255
Def3	Bio24	2.01
Def3	Bio24	6.96
Def3	Bio24	4.235
Def3	Bio24	7.47
Def1	Bio24	5.03
Def1	Bio24	2.825
Def1	Bio24	4.47
Def1	Bio24	2.7
Def1	Bio24	5.545
Def7	Bio24	2.49
Def7	Bio24	11.59
Def7	Bio24	8.955
Def7	Bio24	-0.545
Def7	Bio24	3.37
Att18	Bio24	5.17
Att18	Bio24	2.275
Att18	Bio24	9.035
Att18	Bio24	4.495
Att18	Bio24	12
Att6	Bio24	5.59
Att6	Bio24	2.845
Att6	Bio24	7.525
Att6	Bio24	3.725
Att6	Bio24	10.885
Att4	Bio24	5.975
Att4	Bio24	3.37
Att4	Bio24	7.885
Att4	Bio24	4.225
Att4	Bio24	10.415
Att10	Bio24	5.38
Att10	Bio24	3.405
Att10	Bio24	7.735
Att10	Bio24	3.47
Att10	Bio24	11.255
Thau2	Bio24	-0.23
Thau2	Bio24	-1.59
Thau2	Bio24	-2.3
Thau2	Bio24	-1.025
Thau2	Bio24	-1.375
Thau1	Bio24	-0.39
Thau1	Bio24	-0.78
Thau1	Bio24	-0.85
Thau1	Bio24	-0.38
Thau1	Bio24	-0.605
Thau4	Bio24	-0.295
Thau4	Bio24	-1.355
Thau4	Bio24	-2.22
Thau4	Bio24	-1
Thau4	Bio24	-1.25
ColLA	Bio24	5.305
ColLA	Bio24	2.82
ColLA	Bio24	10.39
ColLA	Bio24	4.74
ColLA	Bio24	11.34
ColLC	Bio24	4.735
ColLC	Bio24	2.185
ColLC	Bio24	8.35
ColLC	Bio24	5.825
ColLC	Bio24	9.5
ColLD	Bio24	7.285
ColLD	Bio24	1.02
ColLD	Bio24	12.77
ColLD	Bio24	7.415
ColLD	Bio24	13.39
ColLB	Bio24	4.395
ColLB	Bio24	2.675
ColLB	Bio24	8.625
ColLB	Bio24	4.455
ColLB	Bio24	8.78
CLys1	Bio24	-0.09
CLys1	Bio24	-0.395
CLys1	Bio24	-2.425
CLys1	Bio24	-1.495
CLys1	Bio24	-1.475
CLys2	Bio24	1.635
CLys2	Bio24	-0.36
CLys2	Bio24	-0.015
CLys2	Bio24	1.01
CLys2	Bio24	-0.235
CLys3	Bio24	-0.505
CLys3	Bio24	-1.275
CLys3	Bio24	-1.64
CLys3	Bio24	-1.01
CLys3	Bio24	-1.645
CLys4	Bio24	0.215
CLys4	Bio24	-1.685
CLys4	Bio24	-0.615
CLys4	Bio24	-0.085
CLys4	Bio24	0.045

## Sheet: statistical output from R
Statistics:		Ger-Fr		Ger-Ko		Ger-Chi		Ger-Bio		Fr-Ko		Fr-Chi		Fr-Bio		Ko-Chi		Ko-Bio		Chi-Bio
	Gene	p.adj.sw	sign.niv	p.adj.sw	sign.niv	p.adj.sw	sign.niv	p.adj.sw	sign.niv	p.adj.sw	sign.niv	p.adj.sw	sign.niv	p.adj.sw	sign.niv	p.adj.sw	sign.niv	p.adj.sw	sign.niv	p.adj.sw	sign.niv
	Att4	0.455		0.834		0.883		1		0.988		0.966		0.716		1		0.929		0.956
	Att6	0.42		0.214		0.39		0.934		1		1		0.953		1		0.912		0.962
	Att10	0.445		0.0962		0.7923		0.9722		0.9798		0.9938		0.9403		0.8665		0.6888		0.9963
	Att18	0.168		0.428		0.798		0.974		0.998		0.821		0.857		0.957		0.953		1
	Col1	0.95481		0.02336	*	0.00387	**	0.49242		0.00417	**	0.00104	**	0.20879		0.21489		0.91394		0.19586
	Col5	1		0.301		1		0.997		0.975		1		0.997		0.75		0.837		0.999
	Col8	0.976		0.053		0.927		0.995		0.982		0.855		0.951		0.201		0.558		1
	ColLA	0.187		0.748		0.926		0.645		0.882		0.431		0.989		0.973		0.997		0.9
	ColLB	<0.001	***	0.00298	**	<0.001	***	0.12307		0.54865		0.58832		0.31215		0.99986		0.94964		0.90411
	ColLC	0.121		0.489		0.237		0.477		0.892		0.998		0.975		0.977		0.999		0.998
	ColLD	0.0459	*	0.53		0.54		0.224		0.4217		0.2935		0.9982		1		0.8447		0.7819
	CLys1	1		0.90673		0.03869	*	0.72506		0.8443		0.00306	**	0.49469		0.56593		0.99995		0.36082
	CLys2	0.5427		0.1354		0.9955		0.7265		0.5249		0.2441		0.9918		0.0132	*	0.3526		0.5652
	CLys3	0.9945		0.8959		0.9973		0.1621		0.9373		1		0.0222	*	0.9449		0.7863		0.0771
	CLys4	0.495		0.915		0.884		0.979		0.997		0.876		0.621		0.999		0.986		0.988
	Def3	0.993		0.25		0.28		0.288		0.324		0.363		0.372		0.998		0.99		1
	Def3	0.00842	**	0.33371		0.01917	*	0.04705	*	0.46039		0.74532		0.99996		0.91814		0.67729		0.91339
	Def7	<0.001	***	0.3598		<0.001	***	0.5474		0.0967		0.2712		0.8837		0.6904		0.9785		1
	SapL7	0.00103	**	0.08835		0.00569	**	0.05977		0.47058		0.99803		0.71231		0.71029		0.99749		0.88916
	Thau2	0.9818		0.99905		0.14184		0.00613	**	0.99951		0.21356		0.40565		0.36103		0.32162		<0.001	***
	Thau2	0.0522		0.0147	*	0.0439	*	0.6505		0.9698		0.9987		0.5409		0.8734		0.2364		0.601
	Thau4	0.00153	**	0.01322	*	0.07349		0.33391		0.99999		0.56738		0.15311		0.78324		0.35997		0.91393
* p<0.05		** p<0.01		*** p<0.001
Parametric multiple comparison analysis (fitted ANOVA model), p-values adjusted for multiple testing by using heteroscedasticity robust sandwich estimator for the covariance matrix for calculating simultaneous confidence intervals

## Sheet: summary + figures
Ger 24h				Fr 24h				Ko 24h				Chi 24h				Bio 24h
Gene	Mean 2^ΔΔCT	St.err.		Gene	Mean 2^ΔΔCT	St.err.		Gene	Mean 2^ΔΔCT	St.err.		Gene	Mean 2^ΔΔCT	St.err.		Gene	Mean 2^ΔΔCT	St.err.
Att4	92.1244	10.7256		Att4	690.66	275.423		Att4	428.492	189.586		Att4	375.655	171.632		Att4	338.725	259.871
Att6	60.857	38.8033		Att6	421.749	202.32		Att6	296.657	108.327		Att6	340.063	162.362		Att6	428.769	366.979
Att10	62.6928	32.3333		Att10	516.751	252.25		Att10	849.233	485.483		Att10	419.126	257.446		Att10	544.062	476.458
Att18	79.4947	44.9937		Att18	731.943	302.479		Att18	659.036	329.667		Att18	301.391	154.687		Att18	936.793	795.811
Col1	7058.34	2912.66		Col1	20398.9	13280.8		Col1	211.516	81.3885		Col1	59.3676	35.4774		Col1	1246.45	537.049
Col5	180.277	35.9852		Col5	499.835	245.576		Col5	359.453	94.3023		Col5	266.659	104.804		Col5	638.728	504.235
Col8	208.017	78.4208		Col8	874.674	499.968		Col8	547.208	135.618		Col8	182.221	69.5129		Col8	355.375	196.455
ColLA	65.599	48.9274		ColLA	571.135	300.791		ColLA	192.557	73.3671		ColLA	71.0166	28.8451		ColLA	801.486	515.307
ColLB	9.11315	3.54213		ColLB	2288.83	2065.92		ColLB	209.802	101.357		ColLB	210.889	97.6787		ColLB	176.75	98.4553
ColLC	38.1153	29.4841		ColLC	293.673	155.101		ColLC	110.404	50.9573		ColLC	227.819	109.893		ColLC	227.646	137.037
ColLD	91.2613	77.6291		ColLD	1566.04	790.154		ColLD	199.009	101.418		ColLD	194.326	139.295		ColLD	3609.63	2224.05
CLys1	0.338396	0.107052		CLys1	0.289736	0.0561465		CLys1	0.617665	0.268224		CLys1	0.922702	0.211306		CLys1	0.520147	0.141109
CLys2	4.9769	3.36191		CLys2	1.27547	0.253552		CLys2	0.797613	0.18655		CLys2	2.30694	0.551137		CLys2	1.54766	0.449141
CLys3	0.986029	0.231593		CLys3	0.788303	0.103092		CLys3	0.724472	0.183152		CLys3	0.832499	0.179126		CLys3	0.451007	0.0714177
CLys4	0.866291	0.453061		CLys4	1.2993	0.302239		CLys4	1.47811	0.549352		CLys4	0.966861	0.234728		CLys4	0.819821	0.152144
Def1	3686.93	1681.09		Def1	5458.12	5382.37		Def1	23.5318	9.70383		Def1	25.3336	10.5283		Def1	23.0214	7.68432
Def3	6.72504	2.81104		Def3	75.411	35.9775		Def3	24.0338	9.851		Def3	28.5402	8.27087		Def3	80.2051	32.3827
Def7	4.88264	0.764528		Def7	230.464	123.513		Def7	34.4656	17.0816		Def7	50.4954	14.6893		Def7	719.133	598.498
SapL7	5.14529	1.98008		SapL7	49.8791	18.3354		SapL7	22.2259	10.9309		SapL7	49.6217	25.6467		SapL7	25.8561	9.72876
Thau1	0.9904	0.0900109		Thau1	0.942594	0.158265		Thau1	0.994089	0.165564		Thau1	1.38976	0.178215		Thau1	0.665238	0.0443626
Thau2	0.300964	0.0654634		Thau2	0.73364	0.185683		Thau2	0.887902	0.197053		Thau2	0.64383	0.106794		Thau2	0.452966	0.110182
Thau4	0.277943	0.0565295		Thau4	0.823442	0.153587		Thau4	0.853191	0.188186		Thau4	0.577407	0.0914668		Thau4	0.468219	0.0984565
