# Supplementary material for: Population-specific expression of antimicrobial peptides conferring pathogen resistance in the invasive ladybird Harmonia axyridis
Source: Sci Rep. 2018 Feb 26;8:3600. doi: 10.1038/s41598-018-21781-4 (PMC5827023; doi:10.1038/s41598-018-21781-4)
Supplement: Supplementary file 4 — Supplementary File S3 [file 41598_2018_21781_MOESM4_ESM.xlsx]

## Sheet: data
Biol. Replicate	Treatment	Gene	CT	ΔCT (target - RPS3)		Biol. Replicate	Gene	Treatment	Mean ΔCT		Biol. Replicate	Gene	Treatment	ΔΔCT (control-infected)	2^ΔΔCT		Gene	Treatment	Mean 2^ΔΔCT	St.dev.	St.err.
1	Col1-RNAi	Col1	30.4618	8.54625		1	Col1	Col1-RNAi	8.61019		1	Col1	Col1-RNAi	2.90947	7.51343		Col1	RNAi	28.2345	23.9358	10.7044
1	Col1-RNAi	Col1	30.4396	8.67413		2	Col1	Col1-RNAi	8.72331		2	Col1	Col1-RNAi	5.62991	49.519		Col1	H2O	482.111	314.265	140.543
2	Col1-RNAi	Col1	30.0537	8.77274		3	Col1	Col1-RNAi	9.46081		3	Col1	Col1-RNAi	5.59694	48.4003
2	Col1-RNAi	Col1	30.0699	8.67387		4	Col1	Col1-RNAi	7.90527		4	Col1	Col1-RNAi	2.90787	7.50511
3	Col1-RNAi	Col1	30.5621	9.62435		1	Col1	H2O	5.26394		1	Col1	H2O	9.79381	887.629
3	Col1-RNAi	Col1	30.1663	9.29728		2	Col1	H2O	5.21112		2	Col1	H2O	9.1421	564.996
4	Col1-RNAi	Col1	28.7475	7.9326		3	Col1	H2O	3.2856		3	Col1	H2O	7.52755	184.509
4	Col1-RNAi	Col1	28.6307	7.87794		4	Col1	H2O	3.33325		4	Col1	H2O	8.18641	291.31
1	H2O	Col1	27.8115	5.20184		1	Col1	control	15.0578
1	H2O	Col1	27.5623	5.32604		2	Col1	control	14.3532
2	H2O	Col1	26.3342	5.2705		3	Col1	control	11.5197
2	H2O	Col1	26.1421	5.15175		4	Col1	control	10.8131
3	H2O	Col1	24.4052	3.39319
3	H2O	Col1	24.1762	3.178
4	H2O	Col1	23.9805	3.2447
4	H2O	Col1	24.0555	3.4218
1	control	Col1	37.0948	15.067
1	control	Col1	37.0594	15.0485
2	control	Col1	36.9712	14.9214
2	control	Col1	35.6828	13.785
3	control	Col1	32.6385	11.6754
3	control	Col1	32.2175	11.3639
4	control	Col1	32.138	11.1916
4	control	Col1	31.3518	10.4347
1	Col1-RNAi	RPS3	21.9155
1	Col1-RNAi	RPS3	21.7655
2	Col1-RNAi	RPS3	21.281
2	Col1-RNAi	RPS3	21.396
3	Col1-RNAi	RPS3	20.9377
3	Col1-RNAi	RPS3	20.869
4	Col1-RNAi	RPS3	20.8149
4	Col1-RNAi	RPS3	20.7528
1	H2O	RPS3	22.6096
1	H2O	RPS3	22.2363
2	H2O	RPS3	21.0637
2	H2O	RPS3	20.9904
3	H2O	RPS3	21.012
3	H2O	RPS3	20.9982
4	H2O	RPS3	20.7358
4	H2O	RPS3	20.6337
1	control	RPS3	22.0278
1	control	RPS3	22.0109
2	control	RPS3	22.0498
2	control	RPS3	21.8978
3	control	RPS3	20.9631
3	control	RPS3	20.8535
4	control	RPS3	20.9464
4	control	RPS3	20.9171

## Sheet: R_input_kdverif
gene	treatment	ddct
Col1	RNAi	2.90947
Col1	RNAi	5.62991
Col1	RNAi	5.59694
Col1	RNAi	2.90787
Col1	H2O	9.79381
Col1	H2O	9.1421
Col1	H2O	7.52755
Col1	H2O	8.18641

## Sheet: R_input_kdverif_graph
gene	group	foldddct
Col1	RNAi	7.51343
Col1	RNAi	49.519
Col1	RNAi	48.4003
Col1	RNAi	7.50511
Col1	H2O	887.629
Col1	H2O	564.996
Col1	H2O	184.509
Col1	H2O	291.31
