# Supplementary material for: Population-specific expression of antimicrobial peptides conferring pathogen resistance in the invasive ladybird Harmonia axyridis
Source: Sci Rep. 2018 Feb 26;8:3600. doi: 10.1038/s41598-018-21781-4 (PMC5827023; doi:10.1038/s41598-018-21781-4)
Supplement: Supplementary file 5 — Supplementary File S$ [file 41598_2018_21781_MOESM5_ESM.xlsx]

## Sheet: survivaldata_gradient
individual	treatment	status	time
1	H2O-PBS	0	10
2	H2O-PBS	0	10
3	H2O-PBS	0	10
4	H2O-PBS	0	10
5	H2O-PBS	0	10
6	H2O-PBS	0	10
7	H2O-PBS	0	10
8	H2O-PBS	0	10
9	H2O-PBS	0	10
10	H2O-PBS	0	10
1	H2O-Pe 10^3	0	10
2	H2O-Pe 10^3	0	10
3	H2O-Pe 10^3	0	10
4	H2O-Pe 10^3	0	10
5	H2O-Pe 10^3	0	10
6	H2O-Pe 10^3	0	10
7	H2O-Pe 10^3	0	10
8	H2O-Pe 10^3	0	10
9	H2O-Pe 10^3	0	10
10	H2O-Pe 10^3	0	10
1	H2O-Pe 10^5	0	10
2	H2O-Pe 10^5	0	10
3	H2O-Pe 10^5	0	10
4	H2O-Pe 10^5	0	10
5	H2O-Pe 10^5	0	10
6	H2O-Pe 10^5	0	10
7	H2O-Pe 10^5	0	10
8	H2O-Pe 10^5	0	10
9	H2O-Pe 10^5	0	10
10	H2O-Pe 10^5	0	10
1	H2O-Pe 10^7	0	10
2	H2O-Pe 10^7	0	10
3	H2O-Pe 10^7	0	10
4	H2O-Pe 10^7	0	10
5	H2O-Pe 10^7	0	10
6	H2O-Pe 10^7	0	10
7	H2O-Pe 10^7	1	4
8	H2O-Pe 10^7	1	4
9	H2O-Pe 10^7	1	3
10	H2O-Pe 10^7	1	3
1	H2O-Pe 10^9	1	2
2	H2O-Pe 10^9	1	2
3	H2O-Pe 10^9	1	2
4	H2O-Pe 10^9	1	2
5	H2O-Pe 10^9	1	2
6	H2O-Pe 10^9	1	2
7	H2O-Pe 10^9	1	1
8	H2O-Pe 10^9	1	1
9	H2O-Pe 10^9	1	1
10	H2O-Pe 10^9	1	1

## Sheet: survivaldata_Col1-RNAi
individual	treatment	status	time
1	H2O-PBS	0	10
2	H2O-PBS	0	10
3	H2O-PBS	0	10
4	H2O-PBS	0	10
5	H2O-PBS	0	10
6	H2O-PBS	0	10
7	H2O-PBS	0	10
8	H2O-PBS	0	10
9	H2O-PBS	0	10
10	H2O-PBS	0	10
11	H2O-PBS	0	10
12	H2O-PBS	0	10
13	H2O-PBS	0	10
14	H2O-PBS	0	10
15	H2O-PBS	0	10
16	H2O-PBS	0	10
17	H2O-PBS	0	10
18	H2O-PBS	0	10
19	H2O-PBS	0	10
20	H2O-PBS	0	10
21	H2O-PBS	0	10
22	H2O-PBS	0	10
23	H2O-PBS	0	10
24	H2O-PBS	0	10
25	H2O-PBS	0	10
26	H2O-PBS	0	10
27	H2O-PBS	0	10
28	H2O-PBS	0	10
29	H2O-PBS	0	10
30	H2O-PBS	0	10
1	H2O-Pe	0	10
2	H2O-Pe	0	10
3	H2O-Pe	0	10
4	H2O-Pe	0	10
5	H2O-Pe	0	10
6	H2O-Pe	0	10
7	H2O-Pe	0	10
8	H2O-Pe	0	10
9	H2O-Pe	0	10
10	H2O-Pe	0	10
11	H2O-Pe	0	10
12	H2O-Pe	0	10
13	H2O-Pe	0	10
14	H2O-Pe	0	10
15	H2O-Pe	0	10
16	H2O-Pe	1	9
17	H2O-Pe	1	2
18	H2O-Pe	1	2
19	H2O-Pe	1	2
20	H2O-Pe	1	2
21	H2O-Pe	1	2
22	H2O-Pe	1	2
23	H2O-Pe	1	3
24	H2O-Pe	1	3
25	H2O-Pe	1	3
26	H2O-Pe	1	3
27	H2O-Pe	1	3
28	H2O-Pe	1	4
29	H2O-Pe	1	4
30	H2O-Pe	1	5
1	Col1-PBS	0	10
2	Col1-PBS	0	10
3	Col1-PBS	0	10
4	Col1-PBS	0	10
5	Col1-PBS	0	10
6	Col1-PBS	0	10
7	Col1-PBS	0	10
8	Col1-PBS	0	10
9	Col1-PBS	0	10
10	Col1-PBS	0	10
11	Col1-PBS	0	10
12	Col1-PBS	0	10
13	Col1-PBS	0	10
14	Col1-PBS	0	10
15	Col1-PBS	0	10
16	Col1-PBS	0	10
17	Col1-PBS	0	10
18	Col1-PBS	0	10
19	Col1-PBS	0	10
20	Col1-PBS	0	10
21	Col1-PBS	0	10
22	Col1-PBS	0	10
23	Col1-PBS	0	10
24	Col1-PBS	0	10
25	Col1-PBS	0	10
26	Col1-PBS	0	10
27	Col1-PBS	0	10
28	Col1-PBS	0	10
29	Col1-PBS	0	10
30	Col1-PBS	0	10
1	Col1-Pe	0	10
2	Col1-Pe	0	10
3	Col1-Pe	0	10
4	Col1-Pe	0	10
5	Col1-Pe	0	10
6	Col1-Pe	0	10
7	Col1-Pe	1	2
8	Col1-Pe	1	2
9	Col1-Pe	1	2
10	Col1-Pe	1	2
11	Col1-Pe	1	2
12	Col1-Pe	1	2
13	Col1-Pe	1	2
14	Col1-Pe	1	2
15	Col1-Pe	1	2
16	Col1-Pe	1	2
17	Col1-Pe	1	2
18	Col1-Pe	1	2
19	Col1-Pe	1	2
20	Col1-Pe	1	2
21	Col1-Pe	1	2
22	Col1-Pe	1	2
23	Col1-Pe	1	2
24	Col1-Pe	1	3
25	Col1-Pe	1	3
26	Col1-Pe	1	3
27	Col1-Pe	1	3
28	Col1-Pe	1	3
29	Col1-Pe	1	3
30	Col1-Pe	1	4

## Sheet: survivaldata_rescue
individual	treatment	status	time
1	H2O-Pe-PBS	0	10
2	H2O-Pe-PBS	0	10
3	H2O-Pe-PBS	0	10
4	H2O-Pe-PBS	0	10
5	H2O-Pe-PBS	0	10
6	H2O-Pe-PBS	0	10
7	H2O-Pe-PBS	0	10
8	H2O-Pe-PBS	0	10
9	H2O-Pe-PBS	0	10
10	H2O-Pe-PBS	0	10
11	H2O-Pe-PBS	0	10
12	H2O-Pe-PBS	0	10
13	H2O-Pe-PBS	0	10
14	H2O-Pe-PBS	0	10
15	H2O-Pe-PBS	0	10
16	H2O-Pe-PBS	0	10
17	H2O-Pe-PBS	0	10
18	H2O-Pe-PBS	1	8
19	H2O-Pe-PBS	1	6
20	H2O-Pe-PBS	1	6
21	H2O-Pe-PBS	1	5
22	H2O-Pe-PBS	1	3
23	H2O-Pe-PBS	1	3
24	H2O-Pe-PBS	1	3
25	H2O-Pe-PBS	1	3
26	H2O-Pe-PBS	1	2
27	H2O-Pe-PBS	1	2
28	H2O-Pe-PBS	1	2
29	H2O-Pe-PBS	1	2
30	H2O-Pe-PBS	1	2
1	Col1-Pe-PBS	0	10
2	Col1-Pe-PBS	0	10
3	Col1-Pe-PBS	0	10
4	Col1-Pe-PBS	0	10
5	Col1-Pe-PBS	0	10
6	Col1-Pe-PBS	0	10
7	Col1-Pe-PBS	0	10
8	Col1-Pe-PBS	1	5
9	Col1-Pe-PBS	1	4
10	Col1-Pe-PBS	1	3
11	Col1-Pe-PBS	1	3
12	Col1-Pe-PBS	1	2
13	Col1-Pe-PBS	1	2
14	Col1-Pe-PBS	1	2
15	Col1-Pe-PBS	1	2
16	Col1-Pe-PBS	1	2
17	Col1-Pe-PBS	1	2
18	Col1-Pe-PBS	1	2
19	Col1-Pe-PBS	1	2
20	Col1-Pe-PBS	1	2
21	Col1-Pe-PBS	1	2
22	Col1-Pe-PBS	1	2
23	Col1-Pe-PBS	1	2
24	Col1-Pe-PBS	1	2
25	Col1-Pe-PBS	1	2
26	Col1-Pe-PBS	1	2
27	Col1-Pe-PBS	1	2
28	Col1-Pe-PBS	1	2
29	Col1-Pe-PBS	1	1
30	Col1-Pe-PBS	1	1
1	Col1-Pe-BR021 (5µg/µl)	0	10
2	Col1-Pe-BR021 (5µg/µl)	0	10
3	Col1-Pe-BR021 (5µg/µl)	0	10
4	Col1-Pe-BR021 (5µg/µl)	0	10
5	Col1-Pe-BR021 (5µg/µl)	0	10
6	Col1-Pe-BR021 (5µg/µl)	0	10
7	Col1-Pe-BR021 (5µg/µl)	0	10
8	Col1-Pe-BR021 (5µg/µl)	0	10
9	Col1-Pe-BR021 (5µg/µl)	0	10
10	Col1-Pe-BR021 (5µg/µl)	0	10
11	Col1-Pe-BR021 (5µg/µl)	0	10
12	Col1-Pe-BR021 (5µg/µl)	0	10
13	Col1-Pe-BR021 (5µg/µl)	0	10
14	Col1-Pe-BR021 (5µg/µl)	0	10
15	Col1-Pe-BR021 (5µg/µl)	0	10
16	Col1-Pe-BR021 (5µg/µl)	0	10
17	Col1-Pe-BR021 (5µg/µl)	1	5
18	Col1-Pe-BR021 (5µg/µl)	1	5
19	Col1-Pe-BR021 (5µg/µl)	1	4
20	Col1-Pe-BR021 (5µg/µl)	1	3
21	Col1-Pe-BR021 (5µg/µl)	1	3
22	Col1-Pe-BR021 (5µg/µl)	1	3
23	Col1-Pe-BR021 (5µg/µl)	1	2
24	Col1-Pe-BR021 (5µg/µl)	1	2
25	Col1-Pe-BR021 (5µg/µl)	1	2
26	Col1-Pe-BR021 (5µg/µl)	1	2
27	Col1-Pe-BR021 (5µg/µl)	1	2
28	Col1-Pe-BR021 (5µg/µl)	1	2
29	Col1-Pe-BR021 (5µg/µl)	1	2
30	Col1-Pe-BR021 (5µg/µl)	1	2

## Sheet: survivaldata_Chi-vs-Ger
individual	treatment	status	time
1	Chi-PBS	1	9
2	Chi-PBS	0	10
3	Chi-PBS	0	10
4	Chi-PBS	0	10
5	Chi-PBS	0	10
6	Chi-PBS	0	10
7	Chi-PBS	0	10
8	Chi-PBS	0	10
9	Chi-PBS	0	10
10	Chi-PBS	0	10
11	Chi-PBS	1	9
12	Chi-PBS	0	10
13	Chi-PBS	0	10
14	Chi-PBS	0	10
15	Chi-PBS	0	10
16	Chi-PBS	0	10
17	Chi-PBS	0	10
18	Chi-PBS	0	10
19	Chi-PBS	0	10
20	Chi-PBS	0	10
21	Chi-PBS	1	3
22	Chi-PBS	0	10
23	Chi-PBS	0	10
24	Chi-PBS	0	10
25	Chi-PBS	0	10
26	Chi-PBS	0	10
27	Chi-PBS	0	10
28	Chi-PBS	0	10
29	Chi-PBS	0	10
30	Chi-PBS	0	10
1	Chi-Pe	1	1
2	Chi-Pe	1	2
3	Chi-Pe	1	2
4	Chi-Pe	1	2
5	Chi-Pe	1	2
6	Chi-Pe	1	3
7	Chi-Pe	1	4
8	Chi-Pe	1	6
9	Chi-Pe	0	10
10	Chi-Pe	0	10
11	Chi-Pe	1	2
12	Chi-Pe	1	2
13	Chi-Pe	1	2
14	Chi-Pe	1	2
15	Chi-Pe	1	2
16	Chi-Pe	1	2
17	Chi-Pe	1	3
18	Chi-Pe	1	3
19	Chi-Pe	1	4
20	Chi-Pe	1	7
21	Chi-Pe	1	1
22	Chi-Pe	1	1
23	Chi-Pe	1	1
24	Chi-Pe	1	2
25	Chi-Pe	1	2
26	Chi-Pe	1	2
27	Chi-Pe	1	3
28	Chi-Pe	1	5
29	Chi-Pe	0	10
30	Chi-Pe	0	10
1	Ger-PBS	0	10
2	Ger-PBS	0	10
3	Ger-PBS	0	10
4	Ger-PBS	0	10
5	Ger-PBS	0	10
6	Ger-PBS	0	10
7	Ger-PBS	0	10
8	Ger-PBS	0	10
9	Ger-PBS	0	10
10	Ger-PBS	0	10
11	Ger-PBS	0	10
12	Ger-PBS	0	10
13	Ger-PBS	0	10
14	Ger-PBS	0	10
15	Ger-PBS	0	10
16	Ger-PBS	0	10
17	Ger-PBS	0	10
18	Ger-PBS	0	10
19	Ger-PBS	0	10
20	Ger-PBS	0	10
21	Ger-PBS	0	10
22	Ger-PBS	0	10
23	Ger-PBS	0	10
24	Ger-PBS	0	10
25	Ger-PBS	0	10
26	Ger-PBS	0	10
27	Ger-PBS	0	10
28	Ger-PBS	0	10
29	Ger-PBS	0	10
30	Ger-PBS	0	10
1	Ger-Pe	1	3
2	Ger-Pe	1	3
3	Ger-Pe	1	4
4	Ger-Pe	1	4
5	Ger-Pe	1	5
6	Ger-Pe	0	10
7	Ger-Pe	0	10
8	Ger-Pe	0	10
9	Ger-Pe	0	10
10	Ger-Pe	0	10
11	Ger-Pe	1	2
12	Ger-Pe	1	2
13	Ger-Pe	1	3
14	Ger-Pe	1	3
15	Ger-Pe	1	3
16	Ger-Pe	1	3
17	Ger-Pe	1	4
18	Ger-Pe	1	5
19	Ger-Pe	1	8
20	Ger-Pe	0	10
21	Ger-Pe	1	2
22	Ger-Pe	1	2
23	Ger-Pe	1	2
24	Ger-Pe	1	3
25	Ger-Pe	1	3
26	Ger-Pe	1	3
27	Ger-Pe	1	4
28	Ger-Pe	0	10
29	Ger-Pe	0	10
30	Ger-Pe	0	10
